# Supplementary material for: Highly efficient in crystallo energy transduction of light to work
Source: Nat Commun. 2024 Apr 29;15:3633. doi: 10.1038/s41467-024-47881-6 (PMC11059232; doi:10.1038/s41467-024-47881-6)
Supplement: Supplementary file 12 — Source Data [file 41467_2024_47881_MOESM12_ESM.xlsx]

## Sheet: Sheet1
Figure 2a								Figure 2b											Supplementary Figure 2				Supplementary Figure 8				Supplementary Figure 9									SupplementaryFigure 12
	-3.84374	0.000749457	-3.84288	0.000524943	-3.84229	0.000615764			395	781.289	385	0	385	0	385	2827.4				-3.81214	6.81558			-3.84307	12.5347			2	475	2	465	2	686				0.89572	0.000339885	3.00267	0.000225833	3.20583	0.000215805	0.8911	0.000339172	0.69507	0.000350055	2.01096	0.000279362	0.16999
	-3.84343	0.000742278	-3.84258	0.000511436	-3.84198	0.000602931			396	918.076	386	1181.11	386	1198.62	386	3175.31				-3.81183	6.88896			-3.84276	12.3362			2.01	444	2.01	481	2.01	676				0.98785	0.000421184	5.0362	0.000203491	3.70122	0.000275451	1.47852	0.000393582	1.42116	0.000397073	2.32636	0.000348519	0.55269
	-3.84313	0.000724675	-3.84227	0.000523716	-3.84168	0.000591695			397	1223.49	387	940.398	387	178.558	387	3355.03				-3.81153	6.64174			-3.84246	11.7851			2.02	432	2.02	476	2.02	663				1.66483	0.000470923	6.05254	0.00023388	4.23846	0.000332842	1.55001	0.000475765	1.69807	0.000468272	3.32625	0.000380832	0.15634
	-3.84282	0.000726108	-3.84197	0.000533428	-3.84137	0.000597113			398	1522.45	388	895.558	388	1865.34	388	3837.33				-3.81122	6.30301			-3.84215	11.2338			2.03	440	2.03	467	2.03	661				70.4326	0.0449	72.6609	0.04478	113.539	0.04234	30.3249	0.04707	17.0686	0.04803	36.4263	0.04699	1.20683
	-3.84252	0.000682384	-3.84166	0.00054379	-3.84107	0.000631255			399	1946.78	389	1198.07	389	1299.44	389	4338.64				-3.81092	6.19746			-3.84184	11.4126			2.04	450	2.04	463	2.04	679				115.267	0.09152	151.933	0.08954	183.048	0.08763	71.2705	0.0939	41.8499	0.09573	66.4799	0.0944	10.4982
	-3.84221	0.000653535	-3.84136	0.000548529	-3.84076	0.000657361			400	2245.03	390	835.349	390	1240.09	390	4749.2				-3.81061	6.34612			-3.84154	12.4399			2.05	466	2.05	469	2.05	673				140.912	0.13917	181.643	0.13697	223.714	0.13447	94.6942	0.14167	59.9757	0.14378	90.267	0.14215	38.1763
	-3.8419	0.000646175	-3.84105	0.000559493	-3.84046	0.000666588			401	2726.48	391	1039.22	391	1115.67	391	5307.92				-3.8103	6.302			-3.84123	12.8834			2.06	451	2.06	458	2.06	651				165.287	0.18689	207.859	0.18471	251.271	0.18202	114.626	0.18963	76.1729	0.19195	116.827	0.18976	70.5584
	-3.8416	0.000621008	-3.84074	0.000568183	-3.84015	0.00067161			402	2962.76	392	1368.98	392	1275.46	392	6006.45				-3.81	6.247			-3.84093	12.7515			2.07	423	2.07	458	2.07	633				189.191	0.23463	233.963	0.23221	280.258	0.22949	138.543	0.23738	95.8533	0.23992	143.607	0.23735	99.3956
	-3.84129	0.000635115	-3.84044	0.000541233	-3.83984	0.000675668			403	3560.39	393	1075.36	393	2458.09	393	6719.05				-3.80969	6.35695			-3.84062	12.1422			2.08	434	2.08	460	2.08	638				217.503	0.28214	252.221	0.28038	307.966	0.27728	153.564	0.2856	114.463	0.28795	168.63	0.28504	126.263
	-3.84099	0.000685766	-3.84013	0.000536993	-3.83954	0.000664325			404	4102.99	394	964.75	394	2456.77	394	7364.46				-3.80939	6.34981			-3.84032	11.9386			2.09	450	2.09	474	2.09	646				243.902	0.32975	267.981	0.32856	330.642	0.32484	167.725	0.33387	130.451	0.33612	186.09	0.33338	149.501
	-3.84068	0.000730624	-3.83983	0.000547938	-3.83923	0.000654539			405	4696.26	395	1024.84	395	2664.79	395	8097.65				-3.80908	6.36855			-3.84001	12.0584			2.1	430	2.1	481	2.1	628				270.937	0.37732	283.717	0.37687	354.344	0.3726	180.801	0.3822	145.386	0.38435	201.475	0.38158	173.37
	-3.84038	0.000763203	-3.83952	0.000553522	-3.83893	0.000651887			406	5021.05	396	1236.56	396	2941.24	396	9090.02				-3.80878	6.39072			-3.83971	12.0005			2.11	415	2.11	480	2.11	607				299.314	0.42482	297.709	0.42502	375.25	0.42051	193.445	0.43056	160.459	0.43258	215.643	0.42985	193.713
	-3.84007	0.000733015	-3.83922	0.000569841	-3.83862	0.000650374			407	5370.17	397	1296.69	397	3014.23	397	10022				-3.80847	6.28021			-3.8394	11.7819			2.12	444	2.12	451	2.12	632				322.792	0.47259	310.862	0.47347	394.179	0.46852	204.645	0.47899	174.872	0.48083	233.281	0.47769	213.252
	-3.83977	0.0007141	-3.83891	0.000609859	-3.83832	0.000661503			408	6016.87	398	1242.76	398	3196.72	398	10912.4				-3.80817	6.06336			-3.83909	11.765			2.13	452	2.13	426	2.13	616				343.293	0.52052	339.949	0.52174	411.285	0.51663	215.801	0.52742	186.188	0.52926	246.884	0.52624	231.924
	-3.83946	0.000737735	-3.83861	0.000663521	-3.83801	0.000687457			409	6758.98	399	1804.03	399	3297.24	399	11890.5				-3.80786	5.6537			-3.83879	12.085			2.14	433	2.14	445	2.14	644				360.56	0.56862	353.015	0.56994	427.412	0.56479	228.836	0.57575	197.28	0.57769	258.071	0.57467	251.558
	-3.83915	0.000754727	-3.8383	0.000666425	-3.83771	0.000692863			410	7404.66	400	1898.53	400	3639.32	400	13039.4				-3.80755	5.6713			-3.83848	12.835			2.15	450	2.15	453	2.15	617				375.101	0.61687	365.974	0.61815	442.761	0.613	240.733	0.62414	211.15	0.62598	271.155	0.623	270.85
	-3.83885	0.000807578	-3.83799	0.000641397	-3.8374	0.000667231			411	7749.53	401	1321.3	401	3860.57	401	14020.4				-3.80725	5.84753			-3.83818	12.5324			2.16	443	2.16	452	2.16	586				389.881	0.66511	379.412	0.66658	460.333	0.66108	252.46	0.67255	221.106	0.67448	287.48	0.67115	286.719
	-3.83854	0.00079428	-3.83769	0.000614969	-3.83709	0.000642858			412	8330.08	402	1763.18	402	3961.44	402	15459.4				-3.80694	6.14169			-3.83787	11.9353			2.17	417	2.17	447	2.17	596				401.546	0.71351	393.463	0.71473	480.951	0.70901	262.295	0.72105	230.845	0.72299	302.868	0.71911	303.661
	-3.83824	0.000756669	-3.83738	0.000605903	-3.83679	0.000640944			413	8787.48	403	1909.43	403	4185.27	403	17212.8				-3.80664	6.33853			-3.83757	11.7704			2.18	396	2.18	435	2.18	597				412.755	0.76194	407.396	0.76302	489.479	0.75758	272.9	0.76951	240.064	0.77152	314.216	0.76753	317.324
	-3.83793	0.000740363	-3.83708	0.00059331	-3.83648	0.000622717			414	9666.01	404	2348.47	404	4087.91	404	18833.1				-3.80633	6.29379			-3.83726	11.5799			2.19	414	2.19	432	2.19	613				423.697	0.81038	422.059	0.81126	504.787	0.80579	283.219	0.81799	250.006	0.82002	327.906	0.81583	331.486
	-3.83763	0.000734563	-3.83677	0.000586825	-3.83618	0.000594331			415	10493.3	405	2151.61	405	4111.93	405	20060.1				-3.80603	6.12984			-3.83696	11.6731			2.2	424	2.2	442	2.2	628				434.266	0.85884	437.082	0.85948	529.411	0.85374	293.87	0.86645	257.659	0.86864	336.793	0.86439	343.934
	-3.83732	0.000746767	-3.83647	0.000589461	-3.83587	0.000599015			416	11444.3	406	3413.41	406	4283.85	406	22017.4				-3.80572	5.85944			-3.83665	12.0774			2.21	423	2.21	450	2.21	616				444.782	0.90731	451.365	0.90774	535.69	0.90219	302.603	0.91501	267.112	0.91717	344.416	0.91301	357.648
	-3.83702	0.000791251	-3.83616	0.00057637	-3.83557	0.000583507			417	12689.6	407	2414.21	407	4084.1	407	23548.3				-3.80542	5.84293			-3.83634	12.328			2.22	413	2.22	430	2.22	611				455.424	0.95577	464.537	0.95606	542.459	0.95086	311.024	0.96359	275.873	0.96573	351.935	0.96164	368.99
	-3.83671	0.000786131	-3.83585	0.000564281	-3.83526	0.000577858			418	13848.3	408	3708.98	408	4358.08	408	25303.5				-3.80511	6.00079			-3.83604	12.3938			2.23	410	2.23	423	2.23	618				466.083	1.00423	476.537	1.00445	550.345	0.99946	319.628	1.01216	284.151	1.01432	360.48	1.01021	380.165
	-3.8364	0.00076907	-3.83555	0.000554652	-3.83495	0.000605679			419	15384	409	3985.97	409	4294.64	409	27073.5				-3.8048	6.04824			-3.83573	11.9159			2.24	405	2.24	417	2.24	603				475.823	1.05274	487.318	1.0529	559.306	1.04801	330.934	1.06059	291.714	1.06294	367.852	1.05885	391.127
	-3.8361	0.000774918	-3.83524	0.000583691	-3.83465	0.000621819			420	17387.5	410	4833.86	410	4497.55	410	28435.8				-3.8045	6.14366			-3.83543	11.836			2.25	412	2.25	419	2.25	608				485.637	1.10124	500.63	1.10121	572.227	1.09635	339.881	1.10914	300.279	1.11151	374.629	1.10752	401.611
	-3.83579	0.000756167	-3.83494	0.000572335	-3.83434	0.000600775			421	19648.5	411	4433.7	411	4129.15	411	30523.8				-3.80419	6.15855			-3.83512	12.4972			2.26	415	2.26	439	2.26	598				491.127	1.14973	511.724	1.14965	583.168	1.14479	346.964	1.15779	309.512	1.16005	381.633	1.15617	413.373
	-3.83549	0.000742149	-3.83463	0.000530499	-3.83404	0.000596797			422	22047.7	412	5347.02	412	4092.39	412	32045.4				-3.80389	5.95905			-3.83482	12.6351			2.27	385	2.27	441	2.27	601				497.482	1.19822	527.692	1.19809	594.86	1.1932	354.424	1.20642	317.698	1.20864	389.542	1.20478	424.716
	-3.83518	0.000757511	-3.83433	0.000522654	-3.83373	0.000603084			423	25538.2	413	7120.79	413	4202.67	413	33573.8				-3.80358	5.81864			-3.83451	11.9574			2.28	379	2.28	439	2.28	600				503.479	1.24668	538.292	1.24655	607.979	1.24152	362.517	1.25502	325.629	1.25725	397.636	1.25338	438.735
	-3.83488	0.000752071	-3.83402	0.000547409	-3.83343	0.000583456			424	29385.5	414	8089.58	414	4904.65	414	35838.6				-3.80328	5.82973			-3.83421	11.7964			2.29	393	2.29	411	2.29	566				509.497	1.29514	548.417	1.29504	619.224	1.28995	370.323	1.30363	332.469	1.30592	404.469	1.30204	453.508
	-3.83457	0.000692178	-3.83372	0.000554295	-3.83312	0.000564037			425	34626.5	415	9671.04	415	4934.32	415	37758.5				-3.80297	5.70827			-3.8339	11.5237			2.3	417	2.3	423	2.3	561				516.031	1.34363	558.674	1.34352	630.794	1.33836	380.87	1.3521	339.788	1.35455	411.504	1.3507	469.248
	-3.83427	0.00069319	-3.83341	0.000559474	-3.83282	0.000567694			426	40891.5	416	10783.3	416	5004.79	416	39455				-3.80267	5.78124			-3.83359	11.2557			2.31	420	2.31	417	2.31	602				537.124	1.39212	569.136	1.39199	641.618	1.38681	390.004	1.40064	347.573	1.40317	418.2	1.39937	483.757
	-3.83396	0.000715907	-3.8331	0.000577152	-3.83251	0.000585183			427	47260.1	417	15196.8	417	5251.43	417	41354.1				-3.80236	5.94151			-3.83329	11.2283			2.32	406	2.32	416	2.32	581				547.683	1.44059	579.395	1.44047	653.65	1.43519	398.035	1.44924	355.936	1.45175	424.248	1.44808	496.273
	-3.83365	0.000697624	-3.8328	0.000630085	-3.8322	0.000613862			428	55648.9	418	15020.8	418	5441.24	418	43199.1				-3.80205	6.02808			-3.83298	11.5679			2.33	394	2.33	407	2.33	575				558.679	1.48903	589.422	1.48896	662.864	1.48373	406.804	1.4978	362.698	1.50042	430.526	1.49677	509.033
	-3.83335	0.000668911	-3.83249	0.000645421	-3.8319	0.000605234			429	63487.4	419	17543.9	419	5643.17	419	44990.4				-3.80175	6.17492			-3.83268	12.1888			2.34	398	2.34	400	2.34	575				568.742	1.53752	599.092	1.53747	673.33	1.53244	414.942	1.5464	368.814	1.54913	439.147	1.54534	522.363
	-3.83304	0.000651589	-3.83219	0.000619072	-3.83159	0.000590031			430	74165.7	420	24725.8	420	5875.54	420	46514.8				-3.80144	6.12934			-3.83237	12.1913			2.35	398	2.35	367	2.35	594				578.319	1.58603	608.05	1.58602	683.856	1.58066	421.665	1.59507	375.773	1.59778	446.694	1.59397	534.721
	-3.83274	0.000641243	-3.83188	0.00063164	-3.83129	0.000564873			431	85808	421	28666.4	421	6047.12	421	47875.4				-3.80114	5.92827			-3.83207	11.9575			2.36	400	2.36	389	2.36	579				588.375	1.63452	617.24	1.63456	694.233	1.62913	428.636	1.64373	382.278	1.64647	454.112	1.6426	545.907
	-3.83243	0.000658705	-3.83158	0.000623058	-3.83098	0.000545409			432	97766.9	422	34733.5	422	6219.42	422	50187.9				-3.80083	5.8601			-3.83176	11.2172			2.37	397	2.37	400	2.37	573				598.169	1.68303	626.942	1.68307	704.941	1.67759	434.86	1.69243	388.942	1.69514	459.816	1.69133	556.506
	-3.83213	0.000649283	-3.83127	0.000602181	-3.83068	0.000529774			433	112032	423	39637.3	423	6454.23	423	51380.6				-3.80053	5.93003			-3.83146	11.1747			2.38	383	2.38	423	2.38	571				608.467	1.73151	636.372	1.73159	723.955	1.7256	441.612	1.7411	394.929	1.74385	465.81	1.74004	565.621
	-3.83182	0.000647653	-3.83097	0.000585446	-3.83037	0.000515784			434	126117	424	48425.3	424	6692.21	424	53292.8				-3.80022	6.00228			-3.83115	11.5039			2.39	380	2.39	427	2.39	555				618.166	1.78002	646.069	1.7801	742.014	1.7739	447.827	1.7898	400.828	1.79257	472.278	1.78873	576.886
	-3.83151	0.000668515	-3.83066	0.000544739	-3.83007	0.000527843			435	140165	425	58076	425	6804.07	425	54785.9				-3.79992	5.99224			-3.83084	11.6431			2.4	375	2.4	404	2.4	570				627.828	1.82865	655.832	1.82861	748.357	1.82259	454.236	1.83848	406.681	1.84129	477.885	1.83746	586.114
	-3.83121	0.000641852	-3.83035	0.00053826	-3.82976	0.000571306			436	153117	426	69007.6	426	7087.1	426	56784.7				-3.79961	6.07997			-3.83054	11.6551			2.41	363	2.41	377	2.41	559				637.321	1.87705	665.291	1.87713	755.16	1.87126	460.961	1.88716	413.063	1.88998	484.048	1.88616	595.08
	-3.8309	0.000593658	-3.83005	0.000553341	-3.82945	0.000623868			437	166327	427	80262.1	427	7276.99	427	57971.4				-3.7993	6.11251			-3.83023	11.9558			2.42	371	2.42	395	2.42	537				646.429	1.92559	675.362	1.92562	763.739	1.91983	466.469	1.93589	419.705	1.93865	490.281	1.93486	604.408
	-3.8306	0.000580244	-3.82974	0.000560388	-3.82915	0.000649929			438	179551	428	92030.2	428	7446.09	428	59319				-3.799	6.01904			-3.82993	12.2072			2.43	391	2.43	421	2.43	523				656.218	1.9741	686.462	1.97406	771.879	1.96842	472.946	1.98458	426.306	1.98733	496.945	1.98353	613.803
	-3.83029	0.000602172	-3.82944	0.000555478	-3.82884	0.000651368			439	193788	429	108935	429	7603.14	429	60745.3				-3.79869	5.97646			-3.82962	12.6161			2.44	398	2.44	433	2.44	539				665.272	2.02264	697.287	2.02251	778.615	2.01709	478.835	2.03329	432.879	2.03601	502.309	2.03228	624.004
	-3.82999	0.000589003	-3.82913	0.000548026	-3.82854	0.000638016			440	205620	430	126711	430	7886.66	430	62230				-3.79839	6.01893			-3.82932	12.5214			2.45	381	2.45	416	2.45	560				674.636	2.07117	738.384	2.07094	788.196	2.06536	484.843	2.082	439.569	2.08468	508.569	2.08097	632.561
	-3.82968	0.000588547	-3.82883	0.000552598	-3.82823	0.000630002			441	217008	431	149916	431	8018.57	431	64374.6				-3.79808	5.72625			-3.82901	12.2498			2.46	360	2.46	402	2.46	544				683.702	2.11971	748.763	2.11941	806.421	2.11341	491.89	2.13066	444.855	2.13343	514.478	2.12969	640.864
	-3.82938	0.000596461	-3.82852	0.000554104	-3.82793	0.000612006			442	226117	432	178884	432	8435.94	432	65354.6				-3.79778	5.66497			-3.82871	11.4986			2.47	354	2.47	397	2.47	506				693.208	2.16823	759.059	2.16789	813.015	2.16209	497.894	2.17937	450.957	2.18214	520.907	2.17837	649.366
	-3.82907	0.000603295	-3.82822	0.000558838	-3.82762	0.000608191			443	236222	433	207525	433	10832.7	433	66106.9				-3.79747	5.71584			-3.8284	10.7976			2.48	368	2.48	436	2.48	528				702.846	2.21675	767.755	2.21646	818.788	2.21081	503.404	2.2281	456.536	2.23087	526.857	2.22709	658.285
	-3.82876	0.000653136	-3.82791	0.000570819	-3.82732	0.000592011			444	242543	434	246910	434	11032.1	434	67424.2				-3.79717	5.80074			-3.82809	11.1539			2.49	368	2.49	399	2.49	535				712.404	2.26526	776.593	2.26501	826.591	2.25942	509.006	2.27684	462.369	2.27959	533.008	2.27579	665.076
	-3.82846	0.000693549	-3.8276	0.000562119	-3.82701	0.000589827			445	245129	435	281314	435	11477.5	435	69191.7				-3.79686	5.98249			-3.82779	11.7985			2.5	364	2.5	394	2.5	545				722.631	2.31375	785.343	2.31357	833.288	2.3081	514.155	2.32559	468.208	2.32831	538.865	2.32451	672.159
	-3.82815	0.000715805	-3.8273	0.000568555	-3.8267	0.000587423			446	248365	436	333476	436	11777.5	436	69225.6				-3.79655	6.01777			-3.82748	12.4371			2.51	361	2.51	422	2.51	578				730.853	2.36233	794.602	2.36211	840.485	2.35674	520.74	2.37427	473.5	2.37706	544.899	2.37322	678.27
	-3.82785	0.000733157	-3.82699	0.000572306	-3.8264	0.000583789			447	252636	437	395677	437	12391	437	70062.9				-3.79625	5.86344			-3.82718	12.5985			2.52	372	2.52	414	2.52	589				739.739	2.41089	804.015	2.41063	847.792	2.40538	526.171	2.42301	479.229	2.42578	550.928	2.42193	684.654
	-3.82754	0.00072009	-3.82669	0.000560017	-3.82609	0.000605995			448	250720	438	456224	438	12779.2	438	72253				-3.79594	5.76854			-3.82687	12.7139			2.53	359	2.53	417	2.53	546				748.771	2.45943	813.115	2.45918	857.014	2.45392	531.679	2.47175	483.942	2.47456	557.816	2.47059	691.211
	-3.82724	0.000713958	-3.82638	0.000541409	-3.82579	0.000595414			449	252883	439	542930	439	13738.4	439	72430.6				-3.79564	5.53716			-3.82657	13.289			2.54	370	2.54	410	2.54	534				758.596	2.50794	822.416	2.50771	865.202	2.50251	537.033	2.52049	489.522	2.52329	564.609	2.51926	696.853
	-3.82693	0.000699288	-3.82608	0.000513485	-3.82548	0.000588829			450	250976	440	619865	440	14365.6	440	74687.9				-3.79533	5.48397			-3.82626	13.5102			2.55	389	2.55	399	2.55	518				768.038	2.55646	831.213	2.55627	873.865	2.55107	542.74	2.56922	495.442	2.57201	571.399	2.56792	702.506
	-3.82663	0.000710997	-3.82577	0.00051641	-3.82518	0.000601114			451	248098	441	708847	441	15460.6	441	75224.5				-3.79503	5.50977			-3.82596	13.4135			2.56	385	2.56	404	2.56	525				777.478	2.60511	839.397	2.60486	883.216	2.5996	548.024	2.61797	502.892	2.62064	579.012	2.61655	709.414
	-3.82632	0.000722529	-3.82547	0.00053734	-3.82487	0.000589415			452	247972	442	828182	442	16458.1	442	75995				-3.79472	5.32869			-3.82565	13.9415			2.57	381	2.57	423	2.57	532				786.736	2.65352	848.017	2.65343	891.323	2.6482	552.956	2.66674	508.755	2.6696	586.362	2.66519	716.886
	-3.82601	0.000704735	-3.82516	0.000547204	-3.82457	0.000562238			453	244920	443	929454	443	17848.3	443	76416.2				-3.79442	5.14511			-3.82534	14.0696			2.58	394	2.58	417	2.58	525				797.077	2.70199	856.568	2.702	899.596	2.69678	560.123	2.71539	513.944	2.71811	594.342	2.71379	722.87
	-3.82571	0.000707852	-3.82485	0.000537678	-3.82426	0.000561344			454	241057	444	1.05438e+06	444	19040.4	444	77847.5				-3.79411	5.09943			-3.82504	13.9855			2.59	399	2.59	402	2.59	511				821.735	2.75051	865.32	2.75056	907.576	2.74539	565.598	2.76412	519.819	2.76683	600.995	2.76246	728.729
	-3.8254	0.000717795	-3.82455	0.000546627	-3.82395	0.000563065			455	238427	445	1.15289e+06	445	20542.7	445	78752.3				-3.7938	5.05858			-3.82473	13.9068			2.6	395	2.6	406	2.6	506				829.627	2.79911	873.705	2.79914	915.586	2.79399	571.748	2.81283	525.195	2.81557	607.017	2.81117	734.344
	-3.8251	0.000740166	-3.82424	0.000572257	-3.82365	0.000559695			456	235098	446	1.2761e+06	446	22199	446	78938.8				-3.7935	5.09189			-3.82443	13.2906			2.61	397	2.61	398	2.61	523				838.236	2.84768	882.147	2.84772	923.637	2.84259	577.548	2.86155	530.384	2.86457	613.148	2.85988	740.369
	-3.82479	0.000739392	-3.82394	0.000607502	-3.82334	0.000578027			457	229486	447	1.37402e+06	447	23810.1	447	80857.7				-3.79319	5.25831			-3.82412	12.5293			2.62	387	2.62	397	2.62	512				847.112	2.89624	890.505	2.8963	931.765	2.89118	583.055	2.91028	536.173	2.91305	619.187	2.90859	745.711
	-3.82449	0.000729368	-3.82363	0.00061626	-3.82304	0.000616272			458	225938	448	1.49358e+06	448	25515.5	448	79843				-3.79289	5.37728			-3.82382	12.3982			2.63	388	2.63	397	2.63	506				856.126	2.94478	899.989	2.94483	939.704	2.93979	589.345	2.95898	541.108	2.96206	625.311	2.95729	751.978
	-3.82418	0.000711683	-3.82333	0.000627445	-3.82273	0.000653918			459	222835	449	1.59476e+06	449	27375.3	449	80827.5				-3.79258	5.47459			-3.82351	12.1999			2.64	387	2.64	384	2.64	491				864.124	2.99339	907.672	2.99344	948.425	2.98835	594.253	3.00775	547.074	3.01077	631.311	3.006	760.018
	-3.82388	0.000717116	-3.82302	0.000604993	-3.82243	0.000641396			460	218192	450	1.69533e+06	450	29424.3	450	81680.6				-3.79228	5.41501			-3.82321	12.1785			2.65	375	2.65	367	2.65	501				872.566	3.04209	916.418	3.04201	956.642	3.03694	599.721	3.05649	552.843	3.05925	637.927	3.05468	766.374
	-3.82357	0.00073167	-3.82272	0.000580214	-3.82212	0.00063266			461	215387	451	1.77795e+06	451	31374.1	451	82558.5				-3.79197	5.24674			-3.8229	11.8773			2.66	365	2.66	357	2.66	514				881.35	3.09052	927.323	3.09045	965.654	3.08548	604.671	3.10525	559.001	3.1082	643.848	3.10339	771.325
	-3.82326	0.000745599	-3.82241	0.000575558	-3.82182	0.000626887			462	211056	452	1.85997e+06	452	33612.4	452	82837.6				-3.79167	5.06065			-3.82259	11.2021			2.67	361	2.67	383	2.67	498				889.449	3.13912	934.302	3.13911	974.299	3.13405	609.392	3.15403	564.74	3.15692	650.124	3.15209	776.739
	-3.82296	0.000745327	-3.8221	0.000595271	-3.82151	0.000625177			463	203604	453	1.93298e+06	453	35078.7	453	83057.3				-3.79136	4.99109			-3.82229	11.5842			2.68	358	2.68	381	2.68	497				898.086	3.18769	943.182	3.18766	982.696	3.18263	614.338	3.2028	570.841	3.20563	655.859	3.20081	782.598
	-3.82265	0.000722318	-3.8218	0.000618525	-3.8212	0.000602638			464	198502	454	1.97259e+06	454	37273.5	454	83802.7				-3.79105	5.01789			-3.82198	12.5599			2.69	376	2.69	386	2.69	508				906.497	3.23627	952.257	3.23621	991.245	3.2312	619.796	3.25154	576.794	3.25434	662.036	3.24951	789.332
	-3.82235	0.000738129	-3.82149	0.000621209	-3.8209	0.000582198			465	195777	455	2.00835e+06	455	38910.3	455	84300.5				-3.79075	4.99087			-3.82168	12.7352			2.7	384	2.7	389	2.7	527				915.681	3.2848	961.642	3.28473	999.241	3.2798	626.062	3.30048	582.804	3.30305	667.625	3.29825	796.072
	-3.82204	0.000743589	-3.82119	0.000595071	-3.82059	0.000574833			466	189450	456	2.04513e+06	456	41072.5	456	84757.6				-3.79044	5.00703			-3.82137	12.1743			2.71	371	2.71	400	2.71	507				924.796	3.33334	970.685	3.33353	1007.58	3.32839	631.185	3.34924	588.558	3.35153	672.991	3.34699	801.142
	-3.82174	0.000693454	-3.82088	0.000601614	-3.82029	0.00058454			467	185197	457	2.09277e+06	457	42503.6	457	85616.3				-3.79014	5.28793			-3.82107	11.5175			2.72	378	2.72	395	2.72	505				933.641	3.3819	979.727	3.38183	1015.65	3.37698	636.008	3.39777	594.043	3.40027	678.728	3.39572	806.561
	-3.82143	0.000648998	-3.82058	0.000642223	-3.81998	0.000581408			468	181340	458	2074753	458	43838	458	85203.2				-3.78983	5.4274			-3.82076	10.8433			2.73	373	2.73	375	2.73	506				942.486	3.4307	988.572	3.43038	1023.41	3.4256	641.241	3.44676	599.062	3.44903	684.344	3.44445	811.732
	-3.82113	0.000622029	-3.82027	0.000659344	-3.81968	0.000582485			469	174519	459	2.09595e+06	459	45347.1	459	86370.8				-3.78953	5.28192			-3.82046	10.5711			2.74	356	2.74	363	2.74	487				951.574	3.479	996.898	3.47897	1031.83	3.47418	646.135	3.49529	604.41	3.49778	689.789	3.49319	817.146
	-3.82082	0.000622207	-3.81997	0.000656283	-3.81937	0.000580855			470	171814	460	2.1024e+06	460	46737.3	460	87235.2				-3.78922	5.02554			-3.82015	10.5041			2.75	349	2.75	362	2.75	494				960.387	3.5278	1005.45	3.52754	1040.12	3.52276	651.934	3.54426	609.409	3.54654	694.892	3.54195	822.768
	-3.82051	0.000632802	-3.81966	0.000648136	-3.81907	0.000606063			471	164978	461	2117774	461	47932.5	461	86398.9				-3.78891	4.91668			-3.81984	10.645			2.76	362	2.76	375	2.76	487				969.544	3.57634	1013.93	3.57612	1048.38	3.57135	657.255	3.593	614.429	3.5953	701.357	3.59063	828.477
	-3.82021	0.000637581	-3.81935	0.000613659	-3.81876	0.000620708			472	160774	462	2085496	462	49118.9	462	87006.1				-3.78861	5.0132			-3.81954	10.8501			2.77	341	2.77	372	2.77	446				978.77	3.62463	1022.39	3.62469	1057.13	3.61991	662.252	3.64177	619.741	3.64405	706.739	3.63938	835.151
	-3.8199	0.000651137	-3.81905	0.000592542	-3.81845	0.000627767			473	157997	463	2.11702e+06	463	49849.6	463	87972.4				-3.7883	5.08491			-3.81923	10.8024			2.78	347	2.78	374	2.78	443				989.186	3.67335	1030.76	3.67328	1065.62	3.66849	667.255	3.69029	624.985	3.6928	712.059	3.68812	842.195
	-3.8196	0.000655276	-3.81874	0.00059888	-3.81815	0.00062573			474	153365	464	2.09416e+06	464	50729.1	464	88300.2				-3.788	5.26081			-3.81893	10.9472			2.79	347	2.79	377	2.79	471				998.405	3.72164	1039.74	3.72183	1073.43	3.7171	674.997	3.73915	629.885	3.74157	716.848	3.7369	848.757
	-3.81929	0.000630636	-3.81844	0.000642834	-3.81784	0.000642722			475	148441	465	2.08086e+06	465	51761.5	465	88780.2				-3.78769	5.3758			-3.81862	11.0196			2.8	347	2.8	368	2.8	484				1006.99	3.77045	1047.8	3.77042	1080.94	3.76572	681.029	3.78786	635.009	3.79033	721.943	3.78566	857.536
	-3.81899	0.000617547	-3.81813	0.000688818	-3.81754	0.000629201			476	144710	466	2.05983e+06	466	51881.2	466	89468.6				-3.78739	5.49671			-3.81832	11.1823			2.81	339	2.81	345	2.81	473				1016.34	3.81898	1056.78	3.81897	1088.3	3.81436	686.314	3.83661	640.086	3.83909	726.837	3.83443	864.435
	-3.81868	0.000613119	-3.81783	0.00070836	-3.81723	0.000586046			477	141996	467	2.05902e+06	467	52068.9	467	89873.2				-3.78708	5.45679			-3.81801	11.5491			2.82	351	2.82	341	2.82	473				1025.49	3.86752	1065.1	3.86756	1096.26	3.86296	691.577	3.88511	645.599	3.88783	731.976	3.88319	870.055
	-3.81838	0.000639311	-3.81752	0.000703083	-3.81693	0.000586814			478	136397	468	2.0685e+06	468	53161.3	468	90061.2				-3.78678	5.52467			-3.81771	11.581			2.83	347	2.83	350	2.83	485				1034.63	3.91582	1073.21	3.91628	1103.58	3.9116	697.042	3.93385	647.87	3.93674	737.676	3.93191	874.95
	-3.81807	0.000673318	-3.81722	0.000671942	-3.81662	0.000595561			479	133373	469	2.03551e+06	469	53180.2	469	90660.6				-3.78647	5.51312			-3.8174	11.7083			2.84	359	2.84	361	2.84	476				1043.83	3.96435	1081.7	3.96485	1111.63	3.9602	701.763	3.98263	655.615	3.98535	743.144	3.98065	880.597
	-3.81776	0.000675259	-3.81691	0.000641631	-3.81632	0.000624556			480	130047	470	2.01038e+06	470	53393.5	470	91064.6				-3.78616	5.32145			-3.81709	12.2031			2.85	348	2.85	351	2.85	460				1052.86	4.0129	1090.63	4.01328	1119.24	4.00882	706.375	4.03142	662.06	4.03404	748.687	4.02939	886.22
	-3.81746	0.000678756	-3.8166	0.000606186	-3.81601	0.000635612			481	125675	471	1.98309e+06	471	53190.1	471	91316.1				-3.78586	5.30176			-3.81679	12.4697			2.86	347	2.86	347	2.86	455				1061.79	4.06145	1098.74	4.06188	1127.83	4.05739	711.688	4.08016	666.926	4.08281	754.73	4.0781	891.601
	-3.81715	0.000705163	-3.8163	0.000569577	-3.8157	0.000614861			482	121875	472	1.9659e+06	472	53643.6	472	91748.7				-3.78555	5.35258			-3.81648	13.1822			2.87	335	2.87	344	2.87	460				1071.46	4.10996	1106.87	4.11047	1135.46	4.10601	716.691	4.12893	672.208	4.13156	759.606	4.12687	896.32
	-3.81685	0.000740689	-3.81599	0.000531398	-3.8154	0.000611436			483	119433	473	1.94224e+06	473	53596.3	473	92504.6				-3.78525	5.10638			-3.81618	12.8803			2.88	334	2.88	354	2.88	466				1080.85	4.15849	1115.47	4.15904	1142.94	4.15464	721.639	4.1777	677.892	4.18029	764.167	4.17566	901.101
	-3.81654	0.000754482	-3.81569	0.000536621	-3.81509	0.000608614			484	114532	474	1907978	474	53346.6	474	92145.8				-3.78494	5.01128			-3.81587	11.9461			2.89	337	2.89	357	2.89	485				1090.09	4.20702	1124.18	4.20761	1150.59	4.20326	727.066	4.22644	683.281	4.22903	768.449	4.22446	905.727
	-3.81624	0.000736084	-3.81538	0.000545893	-3.81479	0.000611876			485	112864	475	1.89059e+06	475	53104.3	475	92651.9				-3.78464	5.16435			-3.81557	11.55			2.9	341	2.9	350	2.9	476				1099.48	4.25555	1132.28	4.25633	1158.28	4.25188	732.052	4.2752	687.937	4.27781	772.659	4.27327	910.302
	-3.81593	0.000715065	-3.81508	0.000566692	-3.81448	0.000626362			486	108383	476	1.85095e+06	476	52469	476	92969.1				-3.78433	5.29143			-3.81526	11.1791			2.91	367	2.91	355	2.91	467				1108.62	4.30409	1140.6	4.30491	1165.2	4.30054	736.688	4.32399	693.032	4.32657	777.991	4.32201	915.659
	-3.81563	0.000719201	-3.81477	0.000605692	-3.81418	0.000618112			487	106593	477	1.8014e+06	477	52562.5	477	93186.7				-3.78403	5.05722			-3.81496	10.7514			2.92	364	2.92	352	2.92	448				1117.48	4.35265	1148.44	4.3534	1172.72	4.34917	742.05	4.37273	698.242	4.37533	782.788	4.37079	920.991
	-3.81532	0.000711438	-3.81447	0.000610309	-3.81387	0.0005995			488	104253	478	1757195	478	51967.9	478	94052.7				-3.78372	5.00888			-3.81465	10.5282			2.93	344	2.93	355	2.93	427				1126.51	4.40119	1156.45	4.402	1179.78	4.39782	746.664	4.42152	704.119	4.42404	788.062	4.41954	926.7
	-3.81501	0.000686208	-3.81416	0.000594983	-3.81357	0.000588044			489	102544	479	1.7303e+06	479	51653.8	479	94187				-3.78341	5.05662			-3.81434	11.2004			2.94	344	2.94	339	2.94	429				1134.84	4.44978	1164.12	4.45062	1187.62	4.44643	751.904	4.47027	710.58	4.47273	792.82	4.46832	931.894
	-3.81471	0.000649036	-3.81385	0.000597604	-3.81326	0.000570871			490	98958	480	1.67615e+06	480	50797.1	480	94919.3				-3.78311	4.98948			-3.81404	11.4609			2.95	325	2.95	335	2.95	479				1144.44	4.49829	1172.01	4.49923	1194.87	4.49507	756.754	4.51904	716.797	4.52143	796.659	4.51714	937.208
	-3.8144	0.000683634	-3.81355	0.000599413	-3.81295	0.000562513			491	96581.6	481	1637952	481	50614.6	481	94495.5				-3.7828	4.88342			-3.81373	11.4979			2.96	334	2.96	330	2.96	442				1152.97	4.54686	1179.58	4.54786	1201.85	4.54373	761.947	4.56779	722.062	4.57018	801.346	4.56592	946.675
	-3.8141	0.000763114	-3.81324	0.000554794	-3.81265	0.000564472			492	92877.9	482	1.59728e+06	482	50352.5	482	95577.1				-3.7825	4.74174			-3.81343	11.8526			2.97	342	2.97	355	2.97	439				1161.87	4.59542	1187.61	4.59646	1209.34	4.59236	766.972	4.61656	728.159	4.61888	806.445	4.61468	952.271
	-3.81379	0.000808556	-3.81294	0.00050145	-3.81234	0.00056906			493	90225.6	483	1558301	483	49810.3	483	95467.6				-3.78219	4.62201			-3.81312	12.0981			2.98	346	2.98	344	2.98	444				1171.28	4.64394	1195.54	4.64531	1216.52	4.641	772.707	4.66528	733.759	4.66761	812.575	4.66363	956.887
	-3.81349	0.000777016	-3.81263	0.000463495	-3.81204	0.000567074			494	88193.5	484	1.52731e+06	484	48897.1	484	96345.7				-3.78189	4.62953			-3.81282	11.8206			2.99	346	2.99	329	2.99	439				1180.08	4.6925	1203.27	4.69392	1224.1	4.68962	778.345	4.71401	739.46	4.71634	819.307	4.7123	961.646
	-3.81318	0.000758177	-3.81233	0.000470769	-3.81173	0.00057209			495	86417.8	485	1.47921e+06	485	48498	485	96620				-3.78158	4.80787			-3.81251	11.6687			3	354	3	338	3	455				1189.15	4.74104	1211.09	4.74241	1231.11	4.73828	783.315	4.76278	745.014	4.76507	825.114	4.76102	966.612
	-3.81288	0.000737721	-3.81202	0.000492178	-3.81143	0.000598292			496	83772.7	486	1.43467e+06	486	48149.6	486	96119				-3.78128	4.78452			-3.81221	11.5574			3.01	344	3.01	347	3.01	449				1198.21	4.78959	1219.09	4.79114	1238.66	4.78691	788.211	4.81155	750.43	4.81382	830.121	4.80979	971.669
	-3.81257	0.000692599	-3.81172	0.000493298	-3.81112	0.000611385			497	80735	487	1.37754e+06	487	47575.8	487	97116.4				-3.78097	4.88925			-3.8119	12.1145			3.02	325	3.02	353	3.02	432				1207.19	4.83814	1226.85	4.83975	1246.42	4.83552	793.751	4.86028	756.173	4.86254	834.952	4.85856	975.531
	-3.81226	0.000675788	-3.81141	0.000490114	-3.81082	0.000605414			498	79510.2	488	1.35503e+06	488	46841.9	488	97384.5				-3.78066	5.16031			-3.81159	13.0433			3.03	320	3.03	344	3.03	436				1216.33	4.88668	1234.85	4.88823	1253.92	4.88415	798.403	4.90907	761.228	4.9113	840.51	4.9073	980.441
	-3.81196	0.000685264	-3.8111	0.000505538	-3.81051	0.000577248			499	75311	489	1.32152e+06	489	46557.6	489	98146.1				-3.78036	5.30562			-3.81129	13.1531			3.04	321	3.04	347	3.04	436				1219.66	4.90611	1238.18	4.90767	1256.85	4.9036	798.403	4.90907	761.228	4.9113	840.51	4.9073	984.256
	-3.81165	0.000688802	-3.8108	0.000524831	-3.8102	0.00054682			500	73714.9	490	1.2904e+06	490	45498.4	490	98978.1				-3.78005	5.29708			-3.81098	12.6876			3.05	330	3.05	334	3.05	423				1223.45	4.9064	1241.39	4.90811	1259.23	4.90421	799.852	4.90973	763.227	4.91242	842.376	4.90818	987.084
	-3.81135	0.000715533	-3.81049	0.000547933	-3.8099	0.000522223			501	72118.6	491	1.25073e+06	491	45559.9	491	98991.4				-3.77975	5.04587			-3.81068	11.6726			3.06	320	3.06	329	3.06	414				1232.61	4.9059	1249.45	4.90767	1266.65	4.90381	804.084	4.9095	767.808	4.91217	846.792	4.90794	988.707
	-3.81104	0.000765573	-3.81019	0.000530601	-3.80959	0.00053723			502	69480.3	492	1.21791e+06	492	44448.4	492	98162.6				-3.77944	4.90065			-3.81037	11.2566			3.07	318	3.07	334	3.07	417				1239.64	4.90552	1255.47	4.90735	1271.56	4.90354	806.166	4.90939	769.948	4.91206	848.163	4.90787	994.73
	-3.81074	0.000795509	-3.80988	0.000523452	-3.80929	0.000574122			503	67488.9	493	1.18226e+06	493	43984.9	493	99256.8				-3.77914	4.99637			-3.81007	11.4021			3.08	314	3.08	320	3.08	422				1245.51	4.9052	1261.1	4.90705	1276.6	4.90327	808.186	4.90928	771.85	4.91196	849.629	4.90779	996.521
	-3.81043	0.000764785	-3.80958	0.000539663	-3.80898	0.000577322			504	65466.8	494	1.16224e+06	494	43276.1	494	99627.2				-3.77883	5.01376			-3.80976	11.6748			3.09	317	3.09	315	3.09	452				1251.22	4.9049	1266.19	4.90677	1281.01	4.90303	809.761	4.90919	773.024	4.91189	850.969	4.90772	997.999
	-3.81013	0.000722644	-3.80927	0.000573827	-3.80868	0.000578479			505	63857.1	495	1.12523e+06	495	42610.8	495	100380				-3.77853	5.15183			-3.80945	11.6502			3.1	327	3.1	328	3.1	454				1256.62	4.9046	1270.87	4.90652	1285.19	4.90281	811.109	4.90912	774.425	4.91182	852.328	4.90764	1000.32
	-3.80982	0.000676801	-3.80897	0.000587681	-3.80837	0.000577768			506	60988.6	496	1.09551e+06	496	42047.3	496	99209.7				-3.77822	5.37611			-3.80915	11.5274			3.11	334	3.11	333	3.11	442				1261.52	4.90434	1275.45	4.90627	1289.36	4.90258	812.391	4.90905	775.747	4.91175	853.697	4.90757	1004.81
	-3.80951	0.000633675	-3.80866	0.000565068	-3.80807	0.000563037			507	59346.3	497	1.08256e+06	497	41792.1	497	101274				-3.77791	5.38751			-3.80884	10.8749			3.12	310	3.12	317	3.12	425				1266.36	4.90408	1279.45	4.90606	1293.13	4.90238	813.445	4.90899	776.713	4.91169	855.049	4.9075	1006.7
	-3.80921	0.000639721	-3.80835	0.000552559	-3.80776	0.000560983			508	57425.2	498	1045435	498	41090.8	498	101231				-3.77761	5.17715			-3.80854	9.96378			3.13	328	3.13	329	3.13	410				1271.1	4.90382	1283.81	4.90582	1296.61	4.90219	814.93	4.90892	777.753	4.91164	855.581	4.90747	1007.89
	-3.8089	0.000647758	-3.80805	0.000555723	-3.80745	0.000568603			509	55804.5	499	1.02949e+06	499	40535.5	499	101348				-3.7773	4.82138			-3.80823	8.96373			3.14	348	3.14	324	3.14	400				1275.51	4.90358	1287.59	4.90562	1300.04	4.902	815.943	4.90886	778.679	4.91159	856.785	4.9074	1009.87
	-3.8086	0.000674068	-3.80774	0.000527804	-3.80715	0.000580781			510	54459	500	998976	500	39903.5	500	100709				-3.777	4.6057			-3.80793	8.77117			3.15	320	3.15	335	3.15	404				1280.07	4.90334	1291.12	4.90543	1303.03	4.90184	817.521	4.90878	779.665	4.91154	857.706	4.90735	1010.45
	-3.80829	0.000703662	-3.80744	0.000494941	-3.80684	0.000592271			511	52962.5	501	981742	501	39169.3	501	102100				-3.77669	4.81776			-3.80762	9.38085			3.16	328	3.16	334	3.16	412				1284.45	4.9031	1294.78	4.90523	1306.66	4.90165	817.99	4.90875	780.722	4.91148	858.699	4.9073	1012.19
	-3.80799	0.000679023	-3.80713	0.000489298	-3.80654	0.000603191			512	50774.6	502	952467	502	38181.2	502	102737				-3.77639	4.85367			-3.80732	10.1684			3.17	324	3.17	320	3.17	417				1288.68	4.90287	1298.97	4.90501	1309.8	4.90148	819.019	4.9087	781.478	4.91144	859.061	4.90728	1013.24
	-3.80768	0.000647853	-3.80683	0.000490212	-3.80623	0.000607751			513	49048.2	503	917903	503	37892.4	503	102846				-3.77608	4.64268			-3.80701	10.7967			3.18	311	3.18	314	3.18	412				1292.58	4.90266	1302.5	4.90482	1312.69	4.90132	820.234	4.90863	782.327	4.91139	860.091	4.90723	1014.02
	-3.80738	0.000643087	-3.80652	0.00051125	-3.80593	0.000604099			514	48228.2	504	903193	504	37472.4	504	102640				-3.77578	4.58767			-3.8067	11.2323			3.19	302	3.19	311	3.19	407				1296.64	4.90244	1305.85	4.90464	1315.95	4.90114	821.197	4.90858	783.381	4.91134	860.745	4.90719	1014.81
	-3.80707	0.000655722	-3.80622	0.000523911	-3.80562	0.000594088			515	46797.2	505	877265	505	36610.3	505	102932				-3.77547	4.6579			-3.8064	11.7585			3.2	306	3.2	311	3.2	409				1300.75	4.90222	1309.4	4.90444	1318.83	4.90099	822.253	4.90852	783.692	4.91132	861.424	4.90715	1015.8
	-3.80676	0.000665222	-3.80591	0.000514918	-3.80532	0.000587734			516	45579.8	506	850808	506	35827.3	506	103712				-3.77516	4.80764			-3.80609	12.2331			3.21	328	3.21	301	3.21	408				1304.37	4.90202	1313.07	4.90425	1321.76	4.90083	823.115	4.90848	784.492	4.91128	862.206	4.90711	1017.6
	-3.80646	0.000669369	-3.8056	0.00048614	-3.80501	0.0005505			517	43632.8	507	832007	507	35226.2	507	103047				-3.77486	5.00566			-3.80579	12.122			3.22	305	3.22	304	3.22	404				1308.5	4.9018	1316.61	4.90406	1325.03	4.90065	823.886	4.90843	785.175	4.91124	862.921	4.90707	1017.83
	-3.80615	0.000684259	-3.8053	0.000478672	-3.8047	0.000524408			518	43187.2	508	809228	508	34788.3	508	103441				-3.77455	5.01349			-3.80548	11.9576			3.23	290	3.23	306	3.23	406				1312.08	4.90161	1319.92	4.90388	1327.95	4.9005	824.76	4.90839	786.119	4.91119	863.62	4.90704	1018.7
	-3.80585	0.000729768	-3.80499	0.000506375	-3.8044	0.000529132			519	42093.1	509	787828	509	33849.5	509	103550				-3.77425	4.86584			-3.80518	12.1813			3.24	286	3.24	283	3.24	409				1315.36	4.90143	1322.76	4.90372	1330.69	4.90035	825.25	4.90836	786.652	4.91116	864.668	4.90698	1018.94
	-3.80554	0.000760771	-3.80469	0.00053803	-3.80409	0.000546697			520	40885.1	510	759251	510	33565.6	510	103865				-3.77394	4.8141			-3.80487	12.3924			3.25	302	3.25	293	3.25	396				1319.22	4.90122	1326.22	4.90354	1333.11	4.90022	826.052	4.90832	787.562	4.91111	864.935	4.90696	1020.7
	-3.80524	0.000760235	-3.80438	0.000534333	-3.80379	0.000560659			521	39073.9	511	756574	511	32632.5	511	104632				-3.77364	4.8781			-3.80457	12.1845			3.26	323	3.26	305	3.26	377				1322.99	4.90102	1329.66	4.90335	1335.92	4.90007	826.646	4.90829	788.047	4.91109	865.649	4.90693	1020.86
	-3.80493	0.000745783	-3.80408	0.000520522	-3.80348	0.00055885			522	38228.9	512	729467	512	32397	512	105230				-3.77333	4.87331			-3.80426	12.2303			3.27	316	3.27	313	3.27	391				1326.35	4.90084	1332.78	4.90318	1338.69	4.89992	827.323	4.90825	788.809	4.91104	866.35	4.90689	1021.28
	-3.80463	0.000714718	-3.80377	0.000527408	-3.80318	0.000585612			523	37437.6	513	711116	513	31710.2	513	104533				-3.77303	4.93016			-3.80395	11.6706			3.28	307	3.28	311	3.28	394				1329.6	4.90066	1335.47	4.90304	1341.1	4.89979	828.337	4.90819	789.314	4.91102	867.296	4.90684	1021.68
	-3.80432	0.000686806	-3.80347	0.000525369	-3.80287	0.000566882			524	35821	514	683634	514	30815.8	514	105293				-3.77272	4.92404			-3.80365	11.3143			3.29	296	3.29	290	3.29	384				1332.88	4.90048	1338.7	4.90286	1343.99	4.89963	828.573	4.90818	790.042	4.91098	867.257	4.90684	1022.56
	-3.80401	0.000693339	-3.80316	0.000515074	-3.80257	0.000525078			525	35472.7	515	673491	515	30535.8	515	105192				-3.77241	4.89997			-3.80334	11.2304			3.3	288	3.3	287	3.3	382				1336.58	4.90028	1341.79	4.9027	1346.37	4.8995	829.759	4.90812	790.573	4.91095	868.046	4.9068	1023.43
	-3.80371	0.000734665	-3.80285	0.000532386	-3.80226	0.000509849			526	33823.3	516	655763	516	29963.8	516	106126				-3.77211	4.86908			-3.80304	11.2454			3.31	300	3.31	285	3.31	392				1339.63	4.90012	1344.36	4.90256	1349	4.89936	830.34	4.90809	790.889	4.91093	868.752	4.90676	1024.05
	-3.8034	0.000745327	-3.80255	0.000534817	-3.80195	0.000505277			527	32856.2	517	625129	517	29006.9	517	106049				-3.7718	4.8593			-3.80273	11.4626			3.32	320	3.32	302	3.32	396				1342.94	4.89994	1347.68	4.90238	1351.61	4.89922	830.828	4.90806	791.545	4.9109	869.438	4.90672	1024.72
	-3.8031	0.000743501	-3.80224	0.000534435	-3.80165	0.000527426			528	32113.9	518	619794	518	28563.7	518	106647				-3.7715	4.69235			-3.80243	11.8163			3.33	313	3.33	306	3.33	384				1345.81	4.89979	1350.42	4.90223	1353.99	4.89909	831.235	4.90804	792.193	4.91086	869.72	4.90671	1024.9
	-3.80279	0.000752818	-3.80194	0.000533726	-3.80134	0.00056121			529	30673.1	519	593389	519	27944.6	519	105730				-3.77119	4.53811			-3.80212	11.6863			3.34	292	3.34	298	3.34	394				1349.24	4.8996	1353.53	4.90206	1356.2	4.89897	831.934	4.908	792.748	4.91083	870.339	4.90667	1025.91
	-3.80249	0.0007333	-3.80163	0.000530156	-3.80104	0.000575849			530	30420.6	520	571624	520	27276.4	520	106816				-3.77089	4.78851			-3.80182	11.4134			3.35	282	3.35	296	3.35	404				1352.44	4.89943	1356.24	4.90192	1358.69	4.89884	832.903	4.90795	793.652	4.91078	870.882	4.90665	1026.16
	-3.80218	0.000730726	-3.80133	0.000521852	-3.80073	0.000589444			531	29282.2	521	558004	521	26588.4	521	106845				-3.77058	4.95975			-3.80151	11.7486			3.36	291	3.36	306	3.36	394				1355.58	4.89926	1358.88	4.90178	1361.13	4.8987	833.809	4.9079	793.958	4.91077	871.519	4.90661	1026.81
	-3.80188	0.000736274	-3.80102	0.000532068	-3.80043	0.000580273			532	28674.6	522	540436	522	26384.7	522	107295				-3.77028	5.04211			-3.8012	11.8677			3.37	301	3.37	307	3.37	375				1358.39	4.89911	1361.89	4.90161	1363.59	4.89857	833.892	4.9079	794.359	4.91075	872.125	4.90658	1027.81
	-3.80157	0.000715601	-3.80071	0.000512478	-3.80012	0.000567694			533	27542.2	523	529409	523	25611.4	523	108359				-3.76997	5.15385			-3.8009	11.3341			3.38	297	3.38	322	3.38	385				1361.34	4.89895	1364.58	4.90147	1365.56	4.89846	834.439	4.90787	794.914	4.91072	872.224	4.90657	1028.04
	-3.80126	0.000700287	-3.80041	0.000493352	-3.79981	0.000553149			534	27479.3	524	513939	524	25047.9	524	107296				-3.76966	5.27987			-3.80059	10.8137			3.39	301	3.39	318	3.39	384				1364.55	4.89877	1367.06	4.90133	1368.03	4.89833	835.071	4.90783	795.582	4.91068	872.949	4.90653	1028.64
	-3.80096	0.000707798	-3.8001	0.000506287	-3.79951	0.000544515			535	25843.2	525	497490	525	24807.6	525	107962				-3.76936	5.05271			-3.80029	10.6639			3.4	302	3.4	287	3.4	370				1367.47	4.89862	1369.79	4.90119	1370.31	4.89821	835.615	4.9078	795.963	4.91066	873.156	4.90652	1028.41
	-3.80065	0.000733762	-3.7998	0.000532293	-3.7992	0.000525682			536	25463.8	526	489028	526	24687.6	526	108673				-3.76905	4.81763			-3.79998	10.373			3.41	295	3.41	267	3.41	368				1370.56	4.89845	1372.64	4.90103	1372.46	4.89809	836.257	4.90777	796.363	4.91064	873.953	4.90648	1029.18
	-3.80035	0.000743541	-3.79949	0.000561273	-3.7989	0.00050785			537	24498.4	527	467597	527	23734.9	527	108149				-3.76875	4.68898			-3.79968	10.2185			3.42	286	3.42	282	3.42	369				1373.04	4.89832	1375.15	4.9009	1374.73	4.89797	837.109	4.90772	796.836	4.91061	874.203	4.90647	1029.86
	-3.80004	0.000734726	-3.79919	0.000582277	-3.79859	0.000566667			538	23687.4	528	454090	528	23543.1	528	107159				-3.76844	4.71409			-3.79937	10.8691			3.43	281	3.43	300	3.43	378				1376.14	4.89815	1377.78	4.90076	1376.84	4.89786	837.458	4.9077	797.138	4.9106	874.303	4.90646	1030.41
	-3.79974	0.000718861	-3.79888	0.000592532	-3.79829	0.000608902			539	23736.6	529	444755	529	22975.5	529	108100				-3.76814	4.90112			-3.79907	10.6062			3.44	306	3.44	302	3.44	383				1379.37	4.89797	1380.41	4.90061	1379.1	4.89773	837.922	4.90768	797.983	4.91055	875.107	4.90642	1030.99
	-3.79943	0.000718916	-3.79858	0.000600753	-3.79798	0.000618264			540	23048.9	530	438319	530	22457.4	530	108724				-3.76783	5.00356			-3.79876	10.3608			3.45	299	3.45	276	3.45	352				1381.92	4.89784	1382.96	4.90048	1381.19	4.89762	838.504	4.90765	798.38	4.91053	875.191	4.90641	1031.38
	-3.79913	0.000694656	-3.79827	0.000599193	-3.79768	0.000604381			541	22515.8	531	414701	531	22037.2	531	108165				-3.76753	5.08393			-3.79845	10.7076			3.46	282	3.46	283	3.46	351				1384.76	4.89768	1385.38	4.90035	1383.09	4.89752	839.374	4.9076	798.817	4.91051	875.712	4.90639	1031.98
	-3.79882	0.000686792	-3.79796	0.000587657	-3.79737	0.000616035			542	21839.9	532	409995	532	21758.3	532	109193				-3.76722	5.17592			-3.79815	10.9665			3.47	277	3.47	280	3.47	370				1387.52	4.89753	1387.95	4.90021	1385.46	4.89739	839.864	4.90757	799.641	4.91046	876.312	4.90635	1032.37
	-3.79851	0.00076522	-3.79766	0.000581436	-3.79706	0.000611385			543	21822.4	533	388174	533	20958.6	533	108646				-3.76691	4.98969			-3.79784	11.3322			3.48	276	3.48	265	3.48	378				1390.38	4.89738	1390.42	4.90007	1387.23	4.89729	840.389	4.90755	799.674	4.91046	876.623	4.90634	1032.86
	-3.79821	0.000792114	-3.79735	0.00058684	-3.79676	0.000577248			544	20560.6	534	382536	534	20631.3	534	109203				-3.76661	4.72853			-3.79754	11.0489			3.49	281	3.49	271	3.49	377				1393.07	4.89723	1392.33	4.89997	1389.34	4.89718	840.361	4.90755	800.253	4.91043	876.87	4.90632	1033.42
	-3.7979	0.00077506	-3.79705	0.000582806	-3.79645	0.000576413			545	19878.3	535	372513	535	20439.5	535	109265				-3.7663	4.36842			-3.79723	10.874			3.5	281	3.5	296	3.5	363				1395.83	4.89708	1395.13	4.89982	1391.42	4.89707	841.27	4.9075	800.823	4.9104	877.416	4.90629	1032.92
	-3.7976	0.000747772	-3.79674	0.000573822	-3.79615	0.00059871			546	20104.8	536	359508	536	20000.5	536	109609				-3.766	4.28073			-3.79693	11.3722			3.51	273	3.51	309	3.51	363				1398.41	4.89695	1397.66	4.89968	1393.49	4.89696	841.749	4.90747	801.296	4.91037	877.902	4.90627	1033.59
	-3.79729	0.000712844	-3.79644	0.000554926	-3.79584	0.000612051			547	18729.6	537	346307	537	19381.9	537	108727				-3.76569	4.35409			-3.79662	11.5474			3.52	274	3.52	311	3.52	353				1400.85	4.89681	1399.73	4.89957	1395.5	4.89685	842.135	4.90745	801.7	4.91035	878.185	4.90625	1034.26
	-3.79699	0.000706229	-3.79613	0.00055027	-3.79554	0.000603027			548	17963	538	339220	538	19339.7	538	109911				-3.76539	4.37787			-3.79632	10.7772			3.53	283	3.53	306	3.53	354				1403.27	4.89668	1402.16	4.89944	1397.48	4.89674	842.673	4.90742	802.506	4.91031	878.562	4.90623	1034.58
	-3.79668	0.000723676	-3.79583	0.000569841	-3.79523	0.000577677			549	17542.4	539	322722	539	18348.8	539	108772				-3.76508	4.63031			-3.79601	10.0926			3.54	271	3.54	294	3.54	378				1406.15	4.89653	1404.15	4.89933	1399.13	4.89665	842.908	4.90741	802.988	4.91028	878.767	4.90622	1035.43
	-3.79637	0.000714379	-3.79552	0.000585593	-3.79493	0.000576774			550	17679.2	540	323544	540	18221.7	540	108793				-3.76478	4.73254			-3.7957	10.6246			3.55	313	3.55	306	3.55	373				1408.93	4.89638	1406.54	4.8992	1401.45	4.89653	843.606	4.90737	803.144	4.91027	879.287	4.90619	1035.79
	-3.79607	0.000732872	-3.79521	0.000588811	-3.79462	0.00060577			551	16515.7	541	308993	541	17576.1	541	108874				-3.76447	4.57426			-3.7954	10.486			3.56	313	3.56	311	3.56	370				1410.27	4.8963	1406.84	4.89919	1402.01	4.8965	843.606	4.90737	802.935	4.91028	879.287	4.90619	1035.66
	-3.79576	0.000777105	-3.79491	0.000573025	-3.79431	0.000647084			552	17071.5	542	299081	542	17298.3	542	108886				-3.76416	4.38964			-3.79509	10.521			3.57	285	3.57	297	3.57	361				1410.72	4.89628	1407.71	4.89914	1403.25	4.89643	843.595	4.90737	802.429	4.84215	879.603	4.90618	1036.04
	-3.79546	0.000737449	-3.7946	0.000546549	-3.79401	0.000675848			553	16207.1	543	294581	543	16872.7	543	108670				-3.76386	4.35802			-3.79479	11.6778			3.58	260	3.58	288	3.58	369				1413.29	4.8574	1410.23	4.85071	1404.76	4.85786	843.549	4.84976	801.7	4.79316	878.702	4.84837	1036
	-3.79515	0.000701611	-3.7943	0.000520625	-3.7937	0.000640674			554	16264.4	544	281138	544	16995.6	544	109963				-3.76355	4.25422			-3.79448	12.384			3.59	253	3.59	268	3.59	345				1414.74	4.80854	1411.12	4.80163	1405.61	4.80878	842.617	4.80078	800.43	4.7442	878.022	4.79961	1035.49
	-3.79485	0.000706154	-3.79399	0.000510649	-3.7934	0.00058441			555	15356.7	545	277667	545	16094	545	109826				-3.76325	4.22481			-3.79418	12.6278			3.6	272	3.6	282	3.6	351				1415.65	4.75946	1412.25	4.75253	1406.61	4.75969	841.32	4.75182	798.829	4.69525	876.662	4.75041	1034.44
	-3.79454	0.000708375	-3.79369	0.000495953	-3.79309	0.000594494			556	15417.6	546	266475	546	16055.7	546	109818				-3.76294	4.26143			-3.79387	12.4092			3.61	278	3.61	288	3.61	349				1416.39	4.71038	1412.72	4.70347	1406.51	4.71066	840.42	4.70259	797.422	4.64654	875.518	4.70168	1033.66
	-3.79424	0.000708531	-3.79338	0.000496521	-3.79279	0.000586345			557	14197.2	547	261406	547	15538.3	547	109118				-3.76264	4.22585			-3.79357	12.133			3.62	268	3.62	271	3.62	351				1417.33	4.6613	1412.35	4.65446	1406.88	4.66161	839.115	4.65387	796.554	4.59755	874.097	4.65273	1032.67
	-3.79393	0.000710229	-3.79308	0.000522449	-3.79248	0.000551264			558	13509.3	548	258707	548	15114.6	548	108414				-3.76233	4.22575			-3.79326	11.9517			3.63	277	3.63	267	3.63	352				1417.96	4.61223	1413.3	4.60538	1406.89	4.61257	837.87	4.60466	795.541	4.54857	872.991	4.60375	1032.9
	-3.79362	0.000696191	-3.79277	0.000522752	-3.79218	0.000539691			559	14111.3	549	245948	549	14916.7	549	109218				-3.76203	4.27898			-3.79295	11.5697			3.64	264	3.64	267	3.64	349				1418.19	4.56294	1413.15	4.55635	1407.07	4.56353	836.503	4.55594	793.992	4.49962	871.855	4.55478	1031.06
	-3.79332	0.000697	-3.79246	0.000493577	-3.79187	0.000549615			560	13911.1	550	240599	550	14505.9	550	109192				-3.76172	4.03843			-3.79265	11.1348			3.65	259	3.65	277	3.65	345				1418.65	4.51413	1412.94	4.50733	1407.03	4.5145	835.456	4.50696	792.679	4.45066	870.444	4.50582	1030.15
	-3.79301	0.000689189	-3.79216	0.000503333	-3.79156	0.000548773			561	13565.8	551	237372	551	14349.6	551	109246				-3.76141	4.14714			-3.79234	11.2121			3.66	261	3.66	274	3.66	353				1418.5	4.46486	1413.04	4.45829	1407.12	4.46546	834.217	4.45775	791.589	4.40168	869.208	4.45685	1029.7
	-3.79271	0.000712776	-3.79185	0.0005311	-3.79126	0.000539618			562	13303.8	552	230455	552	13960	552	107782				-3.76111	4.31156			-3.79204	10.9392			3.67	263	3.67	280	3.67	344				1418.53	4.41582	1412.48	4.40929	1406.61	4.41646	832.894	4.40904	790.156	4.35273	867.779	4.4079	1028.43
	-3.7924	0.000736852	-3.79155	0.00053625	-3.79095	0.000521586			563	13158.4	553	220200	553	13500.2	553	107725				-3.7608	4.31523			-3.79173	10.9869			3.68	259	3.68	276	3.68	334				1418.87	4.36677	1412.4	4.36026	1406.48	4.36743	831.687	4.35982	788.907	4.30376	866.243	4.35895	1027.96
	-3.7921	0.000737042	-3.79124	0.000526523	-3.79065	0.000514471			564	12361	554	213703	554	13236.4	554	108337				-3.7605	4.56793			-3.79143	11.3749			3.69	258	3.69	278	3.69	349				1418.55	4.31776	1411.8	4.31126	1406.11	4.31842	830.206	4.31087	787.653	4.2548	864.958	4.30998	1026.73
	-3.79179	0.000741633	-3.79094	0.000517657	-3.79034	0.000555386			565	11793.5	555	210793	555	12976.2	555	108334				-3.76019	4.906			-3.79112	11.5642			3.7	253	3.7	284	3.7	360				1418.12	4.26899	1411.79	4.26222	1405.75	4.2694	828.994	4.2619	786.376	4.20583	863.813	4.26101	1026.22
	-3.79149	0.000752703	-3.79063	0.000542123	-3.79004	0.000573371			566	11839.4	556	205576	556	12729.9	556	108002				-3.75989	5.11062			-3.79082	11.9889			3.71	267	3.71	284	3.71	355				1417.74	4.21998	1411.01	4.21311	1405.4	4.22039	827.673	4.21294	785.137	4.15687	862.403	4.21205	1025.42
	-3.79118	0.000754401	-3.79033	0.000542798	-3.78973	0.000600115			567	11864.3	557	196946	557	12468.1	557	107191				-3.75958	4.93764			-3.79051	12.4257			3.72	279	3.72	285	3.72	349				1417.44	4.17072	1410.74	4.16421	1405.17	4.17137	826.268	4.16398	783.422	4.10792	860.594	4.16312	1023.97
	-3.79087	0.000778286	-3.79002	0.000538807	-3.78943	0.000595933			568	11664.6	558	198384	558	12097.1	558	107126				-3.75928	4.57073			-3.7902	12.3716			3.73	264	3.73	278	3.73	327				1416.76	4.12172	1409.87	4.11523	1404.08	4.12239	824.641	4.11528	782.023	4.05897	859.206	4.11391	1023.45
	-3.79057	0.000764208	-3.78971	0.000556955	-3.78912	0.000575668			569	11412.5	559	190908	559	12019.1	559	107335				-3.75897	4.4617			-3.7899	12.1065			3.74	258	3.74	266	3.74	321				1416.48	4.07295	1409.24	4.06623	1403.66	4.07338	823.07	4.06633	780.466	4.01002	857.717	4.06521	1022.53
	-3.79026	0.000746937	-3.78941	0.000569235	-3.78881	0.000573366			570	10992	560	179922	560	11631.6	560	106896				-3.75866	4.61099			-3.78959	12.0804			3.75	256	3.75	255	3.75	329				1415.99	4.02394	1408.58	4.01723	1402.89	4.02439	821.521	4.01738	778.86	3.96107	856.357	4.01625	1021.67
	-3.78996	0.000755936	-3.7891	0.000554804	-3.78851	0.000591238			571	10644.5	561	180654	561	11240.3	561	106648				-3.75836	4.65509			-3.78929	12.3059			3.76	263	3.76	262	3.76	340				1415.44	3.97494	1407.91	3.96823	1402.32	3.97539	820.154	3.96842	777.275	3.91212	854.708	3.9673	1020.77
	-3.78965	0.000770408	-3.7888	0.000553028	-3.7882	0.000607993			572	10459.4	562	174412	562	10953	562	106378				-3.75805	4.63996			-3.78898	11.7633			3.77	268	3.77	301	3.77	338				1414.81	3.92594	1407.02	3.91925	1401.57	3.9264	818.4	3.91948	775.936	3.86316	853.028	3.91836	1019.63
	-3.78935	0.000756934	-3.78849	0.000581598	-3.7879	0.00061086			573	10356.1	563	173020	563	11146.7	563	106434				-3.75775	4.53222			-3.78868	10.7854			3.78	246	3.78	285	3.78	331				1413.74	3.87696	1406.12	3.87026	1400.88	3.8774	817.129	3.87052	774.221	3.81422	851.626	3.8694	1017.76
	-3.78904	0.000723778	-3.78819	0.000609042	-3.78759	0.000590251			574	9863.43	564	165587	564	10588	564	105736				-3.75744	4.23125			-3.78837	10.0679			3.79	251	3.79	278	3.79	321				1413.03	3.82797	1405.19	3.82128	1399.82	3.82843	815.74	3.82156	772.594	3.76527	850.013	3.82045	1016.8
	-3.78874	0.000692938	-3.78788	0.000613311	-3.78729	0.000541545			575	9905.58	565	156072	565	10495.9	565	105883				-3.75714	4.06756			-3.78807	9.7901			3.8	271	3.8	269	3.8	317				1412.38	3.77897	1404.3	3.7723	1399.19	3.77943	813.992	3.77262	770.878	3.71633	848.213	3.77152	1016.36
	-3.78843	0.000665057	-3.78758	0.00059979	-3.78698	0.00054702			576	10083.1	566	156250	566	10227.9	566	106455				-3.75683	4.01259			-3.78776	9.85585			3.81	276	3.81	260	3.81	336				1411.01	3.73001	1402.81	3.72334	1398.59	3.73043	812.786	3.72365	769.632	3.66737	846.808	3.72256	1015.03
	-3.78812	0.000640571	-3.78727	0.000596068	-3.78668	0.000582457			577	9381.14	567	154251	567	9577.27	567	105196				-3.75652	3.77282			-3.78745	9.00966			3.82	254	3.82	257	3.82	349				1410.03	3.68103	1401.91	3.67436	1397.05	3.68148	811.064	3.67471	767.726	3.61844	844.717	3.67364	1013.89
	-3.78782	0.000640222	-3.78696	0.000589041	-3.78637	0.000606571			578	9156.07	568	146958	568	9882.78	568	104372				-3.75622	3.60685			-3.78715	9.03002			3.83	262	3.83	263	3.83	347				1409.05	3.63205	1400.99	3.62538	1396.14	3.63249	809.266	3.62577	766.159	3.56949	843.4	3.62468	1013.17
	-3.78751	0.000636112	-3.78666	0.000567196	-3.78606	0.000587993			579	8681.66	569	148357	569	9445.7	569	104315				-3.75591	3.67737			-3.78684	10.1261			3.84	262	3.84	272	3.84	336				1408.05	3.58307	1399.83	3.57628	1394.68	3.58354	807.501	3.57684	764.349	3.52055	841.643	3.57574	1012.16
	-3.78721	0.000650361	-3.78635	0.000556593	-3.78576	0.000563773			580	9070.37	570	143973	570	8992.66	570	103892				-3.75561	3.98202			-3.78654	10.8157			3.85	262	3.85	262	3.85	323				1406.9	3.5341	1398.63	3.52719	1393.93	3.53454	805.93	3.52789	762.913	3.4716	839.988	3.52679	1010.94
	-3.7869	0.000679	-3.78605	0.000552285	-3.78545	0.000565065			581	8286.27	571	136632	571	9189.41	571	103962				-3.7553	4.13321			-3.78623	10.9476			3.86	281	3.86	259	3.86	321				1405.86	3.48512	1397.27	3.47823	1392.64	3.48558	804.622	3.47892	761.092	3.42266	838.027	3.47787	1010.01
	-3.7866	0.000687261	-3.78574	0.000559562	-3.78515	0.000572638			582	8482.43	572	136599	572	8967.19	572	102807				-3.755	4.01075			-3.78593	10.1521			3.87	287	3.87	271	3.87	339				1404.27	3.43617	1395.99	3.42939	1391.53	3.43661	802.652	3.43	759.671	3.3737	836.599	3.42891	1008.83
	-3.78629	0.000656311	-3.78544	0.000559855	-3.78484	0.000587073			583	8027.22	573	131868	573	8946.1	573	101349				-3.75469	3.89945			-3.78562	10.0601			3.88	281	3.88	273	3.88	347				1403.31	3.38719	1394.69	3.38043	1390.41	3.38764	800.736	3.38107	757.42	3.32479	834.708	3.37998	1006.92
	-3.78599	0.000654566	-3.78513	0.000555332	-3.78454	0.000581735			584	8221.92	574	127136	574	8494.41	574	102012				-3.75439	4.0047			-3.78532	10.7931			3.89	273	3.89	274	3.89	322				1402.21	3.33822	1393.46	3.33146	1388.86	3.33869	799.125	3.33212	755.656	3.27585	832.747	3.3308	1007.11
	-3.78568	0.00068322	-3.78483	0.000553077	-3.78423	0.00057954			585	8157.99	575	121207	575	8517.81	575	102043				-3.75408	3.97266			-3.78501	11.6063			3.9	253	3.9	264	3.9	321				1400.83	3.28926	1392.1	3.2825	1387.49	3.28973	796.987	3.2832	754.245	3.2269	830.92	3.28187	1004.53
	-3.78537	0.000696979	-3.78452	0.000540969	-3.78393	0.000583174			586	7360.3	576	124153	576	8177.71	576	100706				-3.75377	3.98915			-3.7847	11.7259			3.91	246	3.91	270	3.91	324				1399.37	3.24031	1390.6	3.23367	1386.62	3.24074	795.692	3.23424	752.289	3.17797	828.988	3.23294	1003.78
	-3.78507	0.000727948	-3.78421	0.000540382	-3.78362	0.000583998			587	7855.42	577	116005	577	8198.74	577	101205				-3.75347	4.22545			-3.7844	11.3748			3.92	260	3.92	276	3.92	325				1397.72	3.19136	1388.84	3.18449	1385.35	3.19178	793.625	3.18532	750.673	3.12902	827.182	3.18425	1003.45
	-3.78476	0.000746007	-3.78391	0.000565127	-3.78331	0.000593236			588	7763.84	578	115654	578	7894.96	578	98909.6				-3.75316	4.25439			-3.78409	11.206			3.93	279	3.93	248	3.93	320				1396.23	3.14241	1387.22	3.13554	1383.98	3.14282	791.625	3.13639	748.759	3.08009	825.639	3.1353	1001.59
	-3.78446	0.000738115	-3.7836	0.00059757	-3.78301	0.000619054			589	7350.36	579	114873	579	7625.82	579	99159				-3.75286	4.07588			-3.78379	11.5257			3.94	282	3.94	238	3.94	321				1394.75	3.09346	1386.02	3.08657	1381.8	3.0939	789.71	3.08746	746.48	3.03118	823.516	3.08638	1000.72
	-3.78415	0.000719588	-3.7833	0.000596523	-3.7827	0.000611266			590	6688.68	580	110742	580	7346.66	580	99121				-3.75255	4.20225			-3.78348	11.8418			3.95	267	3.95	252	3.95	330				1393.13	3.04451	1384.33	3.03787	1380.61	3.04493	787.7	3.03853	744.758	2.98224	821.363	3.03746	998.876
	-3.78385	0.000708022	-3.78299	0.00057791	-3.7824	0.000590922			591	7197.66	581	107892	581	7318	581	98724.6				-3.75225	4.23782			-3.78318	11.3854			3.96	261	3.96	268	3.96	333				1391.64	2.99556	1382.62	2.98893	1379.54	2.99596	785.462	2.98962	742.53	2.93333	819.281	2.98854	998.169
	-3.78354	0.000707649	-3.78269	0.000590254	-3.78209	0.00060564			592	7049.04	582	103054	582	7332.65	582	98434.1				-3.75194	3.92371			-3.78287	10.5659			3.97	258	3.97	271	3.97	329				1390.07	2.94661	1380.88	2.94	1377.61	2.94703	783.842	2.94067	740.635	2.8844	817.249	2.93962	997.083
	-3.78324	0.000679091	-3.78238	0.000606793	-3.78179	0.000592779			593	6400.26	583	101423	583	7164.74	583	96986.9				-3.75164	3.79489			-3.78257	10.3773			3.98	261	3.98	258	3.98	324				1388.44	2.89766	1379.34	2.89104	1376.16	2.89807	781.611	2.89176	738.686	2.83547	815.042	2.8907	995.43
	-3.78293	0.000638777	-3.78208	0.000585706	-3.78148	0.000568755			594	6309.32	584	96462.7	584	7003.49	584	96573				-3.75133	4.09861			-3.78226	10.3401			3.99	258	3.99	240	3.99	306				1386.64	2.84873	1377.59	2.84211	1374.63	2.84912	779.856	2.84282	736.612	2.78654	813.553	2.84175	994.966
	-3.78262	0.000617216	-3.78177	0.000566927	-3.78118	0.000574133			595	6348.45	585	99337.5	585	6878.04	585	95450.5				-3.75102	4.40688			-3.78195	10.1203			4	250	4	255	4	290				1384.54	2.79981	1375.86	2.79317	1372.94	2.80018	777.448	2.79392	734.728	2.73761	811.204	2.79284	992.876
	-3.78232	0.000619848	-3.78146	0.000557376	-3.78087	0.00061222			596	6647.12	586	97115.4	586	6663.41	586	94753				-3.75072	4.36793			-3.78165	10.4033			4.01	254	4.01	258	4.01	283				1382.8	2.75087	1373.87	2.74424	1371.06	2.75125	775.521	2.74499	732.399	2.68871	809.191	2.74392	992.26
	-3.78201	0.000621129	-3.78116	0.00055273	-3.78056	0.000575307			597	5981.33	587	88105.2	587	6485.99	587	95731.5				-3.75041	3.99268			-3.78134	11.2931			4.02	258	4.02	276	4.02	305				1381.06	2.70193	1371.82	2.69532	1369.41	2.7023	773.434	2.69607	730.298	2.63978	806.608	2.69502	990.869
	-3.78171	0.000610394	-3.78085	0.000547165	-3.78026	0.000517594			598	6542.6	588	84603.4	588	6468.25	588	93975				-3.75011	3.82249			-3.78104	11.4053			4.03	251	4.03	276	4.03	323				1379	2.65301	1369.88	2.64639	1367.95	2.65335	771.103	2.64716	728.48	2.59085	804.382	2.64611	989.274
	-3.7814	0.000627047	-3.78055	0.000530254	-3.77995	0.000483734			599	6606.68	589	88768.2	589	6351.02	589	94386.1				-3.7498	4.00241			-3.78073	11.0739			4.04	241	4.04	276	4.04	312				1377	2.60408	1368.02	2.59746	1366.15	2.60441	769.158	2.59823	725.664	2.54197	802.157	2.59719	988.395
	-3.7811	0.00064762	-3.78024	0.000540357	-3.77965	0.000485033			600	5814.4	590	83200.6	590	5952.33	590	93324				-3.7495	4.19195			-3.78043	10.628			4.05	256	4.05	270	4.05	293				1375.04	2.55516	1366.34	2.54851	1364.35	2.55548	766.998	2.54931	723.96	2.49303	800.087	2.54827	986.372
	-3.78079	0.000665861	-3.77994	0.000547771	-3.77934	0.00050947			601	5930.22	591	89346.8	591	5979.82	591	93081.6				-3.74919	4.03			-3.78012	10.013			4.06	244	4.06	267	4.06	291				1373.19	2.50622	1364.39	2.49959	1362.49	2.50655	764.822	2.5004	721.27	2.44414	797.818	2.49936	985.212
	-3.78049	0.000659088	-3.77963	0.00056188	-3.77904	0.000535817			602	5755.26	592	80011	592	5993.88	592	92384.6				-3.74889	3.86859			-3.77982	10.1299			4.07	249	4.07	274	4.07	296				1371.01	2.45731	1362.26	2.45067	1360.62	2.45761	762.397	2.4515	719.158	2.39522	795.234	2.45047	984.202
	-3.78018	0.000668279	-3.77933	0.000571499	-3.77873	0.000573857			603	5482.15	593	78960.4	593	5975.38	593	91382.1				-3.74858	3.80767			-3.77951	10.1333			4.08	238	4.08	249	4.08	302				1368.92	2.40839	1360.02	2.40175	1358.93	2.40843	760.302	2.40257	717.17	2.34629	793.152	2.40155	982.673
	-3.77987	0.00070989	-3.77902	0.000561117	-3.77843	0.000624184			604	5410.29	594	76051.3	594	5699.05	594	90801.5				-3.74827	4.00194			-3.7792	10.0421			4.09	235	4.09	245	4.09	304				1367	2.35946	1357.91	2.35283	1356.94	2.35975	758.037	2.35366	714.556	2.2974	790.735	2.35264	981.783
	-3.77957	0.000741918	-3.77871	0.000590302	-3.77812	0.000609415			605	5456.71	595	72464.2	595	5515.43	595	89318.7				-3.74797	4.27028			-3.7789	10.3764			4.1	252	4.1	250	4.1	308				1364.76	2.31054	1356.13	2.3039	1355.03	2.31082	755.638	2.30476	712.425	2.24824	788.54	2.30373	980.739
	-3.77926	0.000763529	-3.77841	0.000594665	-3.77781	0.000549742			606	5227.37	596	77399.1	596	5398.09	596	89296.7				-3.74766	4.2825			-3.77859	10.7371			4.11	257	4.11	257	4.11	309				1362.57	2.26163	1353.46	2.25501	1352.94	2.2619	753.557	2.25584	709.912	2.19958	786.467	2.25481	978.903
	-3.77896	0.000767732	-3.7781	0.00057326	-3.77751	0.000533948			607	5098.9	597	73399.3	597	5471.65	597	88759.4				-3.74736	3.98391			-3.77829	10.5177			4.12	243	4.12	251	4.12	313				1360.03	2.21273	1351.47	2.20608	1351	2.21297	751.194	2.20693	707.168	2.1507	783.503	2.20593	977.482
	-3.77865	0.000770877	-3.7778	0.00055587	-3.7772	0.000521299			608	4914.39	598	70235	598	5263.34	598	88424				-3.74705	3.76389			-3.77798	10.1401			4.13	236	4.13	272	4.13	299				1357.65	2.16383	1349.17	2.15717	1348.74	2.16406	748.398	2.15805	705.329	2.10176	781.409	2.15701	975.936
	-3.77835	0.000740227	-3.77749	0.000537218	-3.7769	0.000503901			609	5156.13	599	68167.6	599	5101.85	599	87407.9				-3.74675	3.69621			-3.77768	10.2434			4.14	243	4.14	260	4.14	298				1355.6	2.11491	1346.81	2.10827	1346.72	2.11513	746.02	2.10914	702.622	2.05288	780.327	2.10804	974.389
	-3.77804	0.000730936	-3.77719	0.000535575	-3.77659	0.000530837			610	5393.55	600	66639.5	600	5125.79	600	87048.5				-3.74644	3.52571			-3.77737	10.5702			4.15	260	4.15	251	4.15	309				1353.18	2.066	1344.24	2.05937	1344.64	2.06621	744.006	2.06022	700.339	2.00396	778.507	2.0591	973.894
	-3.77774	0.000732424	-3.77688	0.000547468	-3.77629	0.000553553			611	4449.66	601	67690	601	4944.87	601	86323.1				-3.74614	3.57115			-3.77707	11.0085			4.16	252	4.16	244	4.16	306				1351.06	2.01709	1341.84	2.01047	1342.43	2.0173	741.408	2.01132	697.635	1.95508	776.95	2.01015	972.17
	-3.77743	0.000725673	-3.77658	0.000577715	-3.77598	0.000565911			612	4831.66	602	63090.9	602	4803.42	602	86019				-3.74583	3.85472			-3.77676	11.6647			4.17	251	4.17	227	4.17	284				1348.41	1.9682	1339.43	1.96156	1340.45	1.96813	739.016	1.96242	695.43	1.90616	771.209	1.96143	970.565
	-3.77712	0.000725476	-3.77627	0.000580659	-3.77568	0.00056024			613	4845.34	603	61255.9	603	4555.25	603	85802.9				-3.74552	4.07249			-3.77645	12.1164			4.18	251	4.18	240	4.18	312				1345.46	1.91932	1337.26	1.91265	1338.01	1.91947	735.966	1.91355	692.414	1.85729	769.283	1.9125	969.29
	-3.77682	0.000721028	-3.77596	0.00054828	-3.77537	0.000576306			614	4672.9	604	63931.7	604	4477.37	604	85551.9				-3.74522	3.92339			-3.77615	11.8176			4.19	261	4.19	245	4.19	305				1343.29	1.87041	1334.28	1.86377	1335.74	1.87031	733.622	1.86464	689.872	1.8084	765.367	1.86367	966.853
	-3.77651	0.000682894	-3.77566	0.000522821	-3.77506	0.000584336			615	3859.63	605	61868.5	605	4251.82	605	84915.2				-3.74491	3.7056			-3.77584	11.4929			4.2	259	4.2	258	4.2	283				1340.75	1.82151	1331.54	1.81489	1333.18	1.82142	730.779	1.81576	687.519	1.75949	763.151	1.81476	966.011
	-3.77621	0.000680666	-3.77535	0.00049921	-3.77476	0.000564306			616	4764.27	606	62463.6	606	4483.27	606	84137.4				-3.74461	3.57764			-3.77554	11.6841			4.21	235	4.21	274	4.21	285				1337.93	1.77263	1329.16	1.76598	1330.77	1.77252	728.288	1.76686	684.609	1.71061	760.385	1.76587	964.591
	-3.7759	0.000707947	-3.77505	0.00047159	-3.77445	0.000581453			617	4237.62	607	58428.7	607	4271.37	607	82972.7				-3.7443	3.63276			-3.77523	11.763			4.22	239	4.22	280	4.22	276				1335.25	1.72374	1326.69	1.71708	1328.24	1.72362	725.636	1.71797	681.918	1.66172	757.193	1.71701	962.568
	-3.7756	0.000723018	-3.77474	0.000474001	-3.77415	0.000595138			618	4788.25	608	58239.2	608	4193.1	608	81989.9				-3.744	3.58803			-3.77493	11.3718			4.23	257	4.23	255	4.23	273				1332.54	1.67485	1323.76	1.66821	1326.12	1.6747	722.859	1.66909	679.051	1.61284	754.95	1.6681	961.367
	-3.77529	0.000726936	-3.77444	0.000471784	-3.77384	0.000590911			619	3953.23	609	54053.4	609	4159.82	609	82745.5				-3.74369	3.52666			-3.77462	10.9753			4.24	253	4.24	249	4.24	302				1329.67	1.62598	1320.94	1.61933	1323.64	1.62605	720.253	1.6202	675.917	1.56398	751.624	1.61925	960.119
	-3.77499	0.000761661	-3.77413	0.0004622	-3.77354	0.000590098			620	3822.38	610	54379	610	4247.35	610	81149.3				-3.74339	3.64154			-3.77431	11.5713			4.25	257	4.25	240	4.25	308				1326.68	1.5771	1318.48	1.57043	1321	1.57716	717.611	1.5713	670.524	1.51524	749.258	1.57034	958.58
	-3.77468	0.00078522	-3.77383	0.000463357	-3.77323	0.000548478			621	3827.32	611	53617.8	611	3908.03	611	79329.5				-3.74308	3.8299			-3.77401	11.7419			4.26	231	4.26	239	4.26	293				1324.1	1.52821	1315.72	1.52154	1318.16	1.52828	714.305	1.52245	670.834	1.46619	745.736	1.5215	956.573
	-3.77437	0.000758639	-3.77352	0.000476394	-3.77293	0.000492836			622	4212.47	612	52545.4	612	3946.76	612	80389				-3.74277	3.6657			-3.7737	11.6424			4.27	257	4.27	265	4.27	283				1321.27	1.47933	1313.05	1.47265	1315.68	1.47938	711.664	1.47356	667.372	1.41734	743.434	1.47259	954.902
	-3.77407	0.000718461	-3.77321	0.000485562	-3.77262	0.000473683			623	3848.98	613	53290.4	613	4064.08	613	78348.5				-3.74247	3.56695			-3.7734	11.9722			4.28	271	4.28	260	4.28	291				1318.19	1.43046	1310.19	1.42377	1313.06	1.43049	708.892	1.42467	664.889	1.36844	739.884	1.42374	953.427
	-3.77376	0.000714005	-3.77291	0.000508727	-3.77231	0.00049918			624	4075.6	614	49932	614	3975.52	614	79061.9				-3.74216	3.76236			-3.77309	11.8909			4.29	275	4.29	255	4.29	298				1315	1.3816	1306.62	1.37493	1310.03	1.38162	705.964	1.3758	661.9	1.31957	736.694	1.37488	951.302
	-3.77346	0.000690317	-3.7726	0.000530303	-3.77201	0.000551983			625	3945.78	615	51099.9	615	3775.95	615	78284.8				-3.74186	3.76114			-3.77279	11.4443			4.3	267	4.3	266	4.3	290				1312.07	1.33273	1303.57	1.32606	1307.5	1.33272	702.994	1.32692	658.66	1.27071	733.699	1.32601	949.892
	-3.77315	0.000685637	-3.7723	0.000546006	-3.7717	0.000600973			626	3689.99	616	48656.7	616	3651.69	616	77588.5				-3.74155	3.79853			-3.77248	11.1151			4.31	263	4.31	264	4.31	291				1308.58	1.28388	1300.95	1.27717	1304.63	1.28384	699.706	1.27807	655.517	1.22184	730.785	1.27713	948.688
	-3.77285	0.000695743	-3.77199	0.000543502	-3.7714	0.000610324			627	3834.95	617	48301.9	617	3629.02	617	75983.3				-3.74125	3.94397			-3.77218	11.1168			4.32	256	4.32	252	4.32	285				1305.4	1.23502	1297.31	1.22833	1301.37	1.23498	696.584	1.2292	652.04	1.173	727.421	1.22828	946.039
	-3.77254	0.000695797	-3.77169	0.000555914	-3.77109	0.000611633			628	3590.69	618	45927.4	618	3511.85	618	75746.6				-3.74094	3.77464			-3.77187	11.9664			4.33	241	4.33	260	4.33	300				1302.23	1.18616	1293.91	1.17948	1298.56	1.1861	692.793	1.18037	649.413	1.12411	724.39	1.17941	944.793
	-3.77224	0.00072333	-3.77138	0.000564007	-3.77079	0.000600053			629	3659.72	619	47019.9	619	3562.57	619	76577.5				-3.74064	3.74258			-3.77156	12.9048			4.34	243	4.34	264	4.34	311				1298.86	1.13731	1291	1.13061	1295.57	1.13723	689.799	1.1315	645.842	1.07527	721.286	1.13054	942.1
	-3.77193	0.000752051	-3.77108	0.000568682	-3.77048	0.000573614			630	3419.02	620	43278.2	620	3430.57	620	75038.9				-3.74033	3.81414			-3.77126	13.3209			4.35	237	4.35	270	4.35	297				1295.52	1.08845	1287.45	1.08176	1292.43	1.08837	686.766	1.08263	642.747	1.0264	717.866	1.08169	940.295
	-3.77162	0.000723337	-3.77077	0.000563557	-3.77018	0.000555613			631	3383.53	621	46493.3	621	3328.93	621	73185.5				-3.74002	3.82534			-3.77095	14.2524			4.36	232	4.36	256	4.36	310				1291.54	1.03964	1284.12	1.03291	1289.25	1.03951	683.224	1.03379	639.044	0.97756	714.499	1.03284	939.184
	-3.77132	0.000705428	-3.77046	0.000569709	-3.76987	0.000571746			632	3384.09	622	47731.4	622	3428.35	622	73141.3				-3.73972	3.92829			-3.77065	14.5988			4.37	254	4.37	246	4.37	297				1288.47	0.99065	1280.44	0.98407	1285.88	0.99066	679.762	0.98494	635.788	0.92871	710.848	0.98401	936.335
	-3.77101	0.000689672	-3.77016	0.000562007	-3.76956	0.00056985			633	3162.88	623	41906.2	623	3157.38	623	71732.2				-3.73941	3.89148			-3.77034	13.0841			4.38	242	4.38	242	4.38	272				1284.82	0.94193	1276.43	0.93526	1282.74	0.94179	676.614	0.93608	632.277	0.87986	706.989	0.93518	934.027
	-3.77071	0.000700022	-3.76985	0.000562569	-3.76926	0.000531733			634	3589.1	624	40530.5	624	3293.22	624	71514.6				-3.73911	3.83628			-3.77004	11.9584			4.39	230	4.39	265	4.39	278				1280.56	0.89313	1272.36	0.88644	1278.3	0.893	673.175	0.88723	628.339	0.83104	703.363	0.88634	932.02
	-3.7704	0.000717523	-3.76955	0.000562012	-3.76895	0.000525214			635	3026.88	625	40310.4	625	3204.04	625	70635.4				-3.7388	3.78011			-3.76973	12.0663			4.4	234	4.4	256	4.4	290				1276.91	0.84429	1268.09	0.83764	1275.41	0.84412	669.517	0.83839	624.377	0.78222	700.133	0.83748	930.449
	-3.7701	0.000698365	-3.76924	0.000550745	-3.76865	0.000561007			636	3165.06	626	40974.5	626	3052.63	626	71643.5				-3.7385	3.76306			-3.76943	12.4404			4.41	243	4.41	251	4.41	293				1272.85	0.79548	1263.73	0.78884	1271.73	0.79529	665.931	0.78955	620.656	0.73339	696.403	0.78865	928.058
	-3.76979	0.000702602	-3.76894	0.000544431	-3.76834	0.000586729			637	2861.8	627	38015.4	627	2904.11	627	69503.3				-3.73819	3.913			-3.76912	12.7327			4.42	250	4.42	237	4.42	293				1268.48	0.74668	1259.16	0.74005	1267.5	0.74648	661.883	0.74074	616.664	0.68457	692.289	0.73984	926.324
	-3.76949	0.000705815	-3.76863	0.000530019	-3.76804	0.00056862			638	3094.12	628	38045.5	628	2981.24	628	69426.7				-3.73789	4.10076			-3.76881	12.1819			4.43	253	4.43	244	4.43	287				1263.89	0.6979	1254.19	0.69129	1262.6	0.69771	658.77	0.69187	612.508	0.63551	687.984	0.69104	922.979
	-3.76918	0.000716681	-3.76832	0.000522772	-3.76773	0.000537914			639	2562.65	629	36884.5	629	2819.17	629	68227.7				-3.73758	4.23596			-3.76851	11.6374			4.44	251	4.44	259	4.44	286				1259.37	0.64911	1248.63	0.64255	1257.39	0.64896	654.667	0.64281	608.286	0.58671	683.986	0.64222	920.398
	-3.76887	0.000706908	-3.76802	0.000497821	-3.76742	0.000560154			640	2974.46	630	35955.3	630	2849.19	630	67458.2				-3.73727	4.21374			-3.7682	11.5719			4.45	237	4.45	244	4.45	291				1253.77	0.60038	1242.53	0.59385	1252.02	0.60022	649.973	0.59403	603.902	0.53791	679.826	0.59341	918.036
	-3.76857	0.000666958	-3.76771	0.000491645	-3.76712	0.00059481			641	2909.8	631	38288.1	631	2876.85	631	67227.9				-3.73697	3.97908			-3.7679	11.6103			4.46	226	4.46	243	4.46	291				1247.76	0.55167	1236.01	0.54517	1244.71	0.55158	645.852	0.54546	599.358	0.48912	675.775	0.54459	915.081
	-3.76826	0.000643727	-3.76741	0.000484007	-3.76681	0.000600126			642	3185.15	632	40299.5	632	2625.68	632	66225.3				-3.73666	3.81688			-3.76759	11.4558			4.47	230	4.47	250	4.47	294				1241.3	0.50298	1229.74	0.49647	1239.37	0.50284	641.436	0.49667	599.358	0.48912	671.179	0.49581	912.288
	-3.76796	0.000631876	-3.7671	0.000483979	-3.76651	0.0006127			643	2987.27	633	34235.4	633	2721.41	633	66484.4				-3.73636	3.83858			-3.76729	11.5244			4.48	241	4.48	240	4.48	287				1238.46	0.48328	1226.62	0.47703	1236.28	0.48339	640.394	0.48692	597.494	0.48824	670.246	0.48605	912.103
	-3.76765	0.000612124	-3.7668	0.000495714	-3.7662	0.000635109			644	2546.6	634	35026.7	634	2599.7	634	65742.7				-3.73605	3.93503			-3.76698	11.6329			4.49	249	4.49	241	4.49	268				1235.66	0.48294	1223.64	0.47596	1233.31	0.48208	638.555	0.48628	596.85	0.48828	668.729	0.4854	910.215
	-3.76735	0.000593124	-3.76649	0.000500174	-3.7659	0.000627976			645	2787.8	635	34414.4	635	2557.56	635	64054.5				-3.73575	3.93566			-3.76668	11.5786			4.5	238	4.5	241	4.5	285				1233.8	0.48304	1221.78	0.47606	1230.87	0.48221	637.95	0.48631	596.353	0.4883	668.076	0.48543	910.384
	-3.76704	0.00062115	-3.76619	0.000537536	-3.76559	0.000575273			646	2510.48	636	33395.8	636	2631.31	636	64700.3				-3.73544	4.03733			-3.76637	11.6624			4.51	244	4.51	250	4.51	292				1232.1	0.48313	1219.97	0.47616	1229.48	0.48229	637.609	0.48633	596.12	0.48832	667.412	0.48547	910.148
	-3.76674	0.000672692	-3.76588	0.000563768	-3.76529	0.000547235			647	2724.98	637	32268.7	637	2558.26	637	64083.5				-3.73514	4.12266			-3.76606	11.6422			4.52	264	4.52	238	4.52	307				1230.67	0.48321	1218.19	0.47626	1227.91	0.48237	636.978	0.48637	580.976	0.48913	667.157	0.48548	910.307
	-3.76643	0.000682452	-3.76557	0.000583368	-3.76498	0.000569805			648	2571.96	638	30531.8	638	2609.06	638	63272.6				-3.73483	4.09795			-3.76576	11.6806			4.53	267	4.53	214	4.53	297				1144.91	0.48784	1125.02	0.48127	1159.32	0.48608	620.981	0.48723	580.898	0.48914	654.653	0.48615	910.239
	-3.76612	0.0006865	-3.76527	0.000540338	-3.76467	0.000585894			649	2460.16	639	30295.9	639	2532.37	639	62781.7				-3.73452	3.7815			-3.76545	11.4466			4.54	249	4.54	221	4.54	275				1143.82	0.4879	1123.54	0.48135	1157.27	0.48619	620.971	0.48723	580.741	0.48914	654.802	0.48614	911.269
	-3.76582	0.000675372	-3.76496	0.000493317	-3.76437	0.000568439			650	2541	640	30861.2	640	2384.9	640	62639.6				-3.73422	3.295			-3.76515	10.932			4.55	239	4.55	242	4.55	283				1143.63	0.48791	1124.18	0.48132	1158.19	0.48614	621.159	0.48722	581.14	0.48912	654.955	0.48614	910.766
	-3.76551	0.000690921	-3.76466	0.000488325	-3.76406	0.000566481			651	2556.94	641	29878.1	641	2481.39	641	61213				-3.73391	3.0702			-3.76484	11.1262			4.56	245	4.56	240	4.56	274				1143.91	0.48789	1125.54	0.48124	1155	0.48631	621.311	0.48721	580.606	0.48915	654.583	0.48616	910.758
	-3.76521	0.000719826	-3.76435	0.000494951	-3.76376	0.000563777			652	2133.64	642	28092	642	2362.54	642	60546.4				-3.73361	3.03274			-3.76454	11.7555			4.57	253	4.57	248	4.57	261				1144.24	0.48787	1125.63	0.48124	1156.4	0.48624	621.117	0.48722	580.965	0.48913	655.069	0.48613	910.644
	-3.7649	0.000728627	-3.76405	0.000471648	-3.76345	0.000525436			653	2577.92	643	28280	643	2227.08	643	59639.7				-3.7333	3.28175			-3.76423	12.2942			4.58	256	4.58	271	4.58	264				1145.04	0.48783	1126.95	0.48117	1158.14	0.48614	621.094	0.48722	581.05	0.48913	654.935	0.48614	910.854
	-3.7646	0.000735018	-3.76374	0.000480094	-3.76315	0.000515578			654	2327.29	644	27584.8	644	2272.62	644	59533.1				-3.733	3.64019			-3.76393	12.3572			4.59	234	4.59	268	4.59	279				1145.47	0.48781	1128.31	0.48109	1159.9	0.48605	621.693	0.48719	581.343	0.48911	655.152	0.48613	910.394
	-3.76429	0.000712654	-3.76344	0.000542773	-3.76284	0.000523708			655	2243.81	645	27730.2	645	2061.19	645	58967.3				-3.73269	3.68565			-3.76362	12.0299			4.6	252	4.6	249	4.6	305				1146.64	0.48774	1130.13	0.48099	1161.75	0.48595	621.546	0.4872	581.625	0.4891	655.459	0.48611	910.544
	-3.76398	0.0006854	-3.76313	0.000556897	-3.76254	0.000557631			656	2470.73	646	28906.7	646	2134.78	646	57870.7				-3.73239	3.49559			-3.76331	11.3661			4.61	255	4.61	242	4.61	283				1147.6	0.48769	1129.89	0.48101	1163.78	0.48584	621.399	0.4872	581.934	0.48908	654.834	0.48614	911.194
	-3.76368	0.000673621	-3.76282	0.00052955	-3.76223	0.000571633			657	2130.72	647	26966.4	647	2322.24	647	58518.5				-3.73208	3.33129			-3.76301	11.0825			4.62	246	4.62	238	4.62	276				1148.53	0.48764	1133.14	0.48083	1165.54	0.48575	621.972	0.48717	581.967	0.48908	654.986	0.48613	910.829
	-3.76337	0.000653106	-3.76252	0.000506917	-3.76192	0.000553585			658	2010.18	648	26835.3	648	2096.11	648	57760.4				-3.73177	3.19102			-3.7627	11.5821			4.63	235	4.63	233	4.63	286				1149.48	0.48759	1134.79	0.48074	1167.51	0.48564	622.414	0.48715	582.311	0.48906	655.597	0.4861	910.682
	-3.76307	0.0006485	-3.76221	0.000535629	-3.76162	0.000534318			659	1966.18	649	24439.6	649	2181.67	649	57213.9				-3.73147	3.38524			-3.7624	12.7398			4.64	216	4.64	236	4.64	273				1151.02	0.48751	1137.12	0.48062	1169.51	0.48553	622.747	0.48713	582.59	0.48904	655.747	0.48609	910.283
	-3.76276	0.000649421	-3.76191	0.000534342	-3.76131	0.00051488			660	2337.26	650	25549.6	650	2042.29	650	55985.2				-3.73116	3.40668			-3.76209	13.1475			4.65	229	4.65	229	4.65	252				1152.26	0.48744	1140.6	0.48043	1171.33	0.48543	622.759	0.48713	583.256	0.48901	655.575	0.4861	910.59
	-3.76246	0.000644949	-3.7616	0.000503783	-3.76101	0.000537092			661	2015.75	651	24551.1	651	1894.31	651	55762.9				-3.73086	3.3098			-3.76179	12.6186			4.66	252	4.66	245	4.66	269				1153.87	0.48735	1140.76	0.48042	1158.2	0.48614	623.074	0.48711	583.507	0.48899	655.871	0.48609	910.53
	-3.76215	0.000676713	-3.7613	0.000508536	-3.7607	0.000572559			662	2008.13	652	25114.3	652	1865.09	652	54969.1				-3.73055	3.30293			-3.76148	11.7242			4.67	259	4.67	254	4.67	265				1154.69	0.48731	1143.11	0.48029	1160.64	0.48601	623.376	0.4871	583.676	0.48899	656.189	0.48607	910.105
	-3.76185	0.000658204	-3.76099	0.000501792	-3.7604	0.000591413			663	1973.66	653	22246	653	1885.54	653	54380.2				-3.73025	3.38945			-3.76118	10.8256			4.68	264	4.68	266	4.68	271				1156.83	0.4872	1143.09	0.48029	1163.07	0.48588	623.532	0.48709	583.773	0.48898	656.547	0.48605	910.925
	-3.76154	0.000628077	-3.76069	0.000483995	-3.76009	0.000632942			664	1769.35	654	26776.7	654	1864.14	654	53184				-3.72994	3.50063			-3.76087	10.9941			4.69	243	4.69	256	4.69	258				1158.91	0.48708	1145.98	0.48014	1165.4	0.48575	623.714	0.48708	584.042	0.48897	657.015	0.48603	910.044
	-3.76123	0.000632344	-3.76038	0.000495176	-3.75979	0.000617423			665	1823.65	655	22350	655	1891.41	655	53009.3				-3.72964	3.3884			-3.76056	11.2524			4.7	247	4.7	263	4.7	261				1160.78	0.48698	1148.67	0.47999	1168.23	0.4856	624.168	0.48706	584.118	0.48896	657.187	0.48602	911.17
	-3.76093	0.000677782	-3.76007	0.000539003	-3.75948	0.000551272			666	1844.99	656	21219.9	656	1929.96	656	52881				-3.72933	3.50847			-3.76026	10.9737			4.71	251	4.71	251	4.71	263				1163.01	0.48686	1151.69	0.47983	1170.76	0.48547	624.693	0.48703	584.631	0.48893	657.336	0.48601	911.384
	-3.76062	0.000718005	-3.75977	0.000560188	-3.75917	0.000513368			667	1717.99	657	24317.7	657	1761.5	657	50923.7				-3.72902	3.70249			-3.75995	10.2266			4.72	235	4.72	241	4.72	269				1164.58	0.48678	1154.75	0.47966	1173.26	0.48533	624.977	0.48701	585.006	0.48891	658.007	0.48597	910.841
	-3.76032	0.000731833	-3.75946	0.000548617	-3.75887	0.000483111			668	2361.86	658	19897.2	658	1697.82	658	51988.6				-3.72872	3.64576			-3.75965	9.52698			4.73	233	4.73	241	4.73	266				1166.74	0.48666	1157.19	0.47953	1176.32	0.48517	625.321	0.48699	585.218	0.4889	657.999	0.48597	910.987
	-3.76001	0.000787108	-3.75916	0.000527374	-3.75856	0.00044521			669	1650.83	659	23594.2	659	1712.42	659	50871.4				-3.72841	3.49625			-3.75934	9.73009			4.74	258	4.74	259	4.74	258				1169.15	0.48653	1146.15	0.48013	1179.61	0.48499	625.734	0.48697	585.579	0.48888	658.284	0.48596	910.392
	-3.75971	0.000801914	-3.75885	0.000530376	-3.75826	0.000436635			670	2081.97	660	20275.7	660	1840.35	660	49870.6				-3.72811	3.3022			-3.75904	10.4256			4.75	255	4.75	247	4.75	257				1171.8	0.48639	1148.78	0.47998	1182.23	0.48485	626.019	0.48696	585.988	0.48886	658.653	0.48594	910.157
	-3.7594	0.000800134	-3.75855	0.000554134	-3.75795	0.000471749			671	1959.82	661	22500	661	1614.83	661	49519.1				-3.7278	3.26417			-3.75873	10.5234			4.76	246	4.76	226	4.76	265				1173.87	0.48628	1151.76	0.47982	1184.92	0.4847	626.708	0.48692	586.294	0.48884	659.2	0.48591	910.605
	-3.7591	0.000770979	-3.75824	0.000549268	-3.75765	0.000486339			672	1874.35	662	19798.7	662	1641.59	662	50077.1				-3.7275	3.11357			-3.75843	10.8548			4.77	253	4.77	242	4.77	278				1176.45	0.48614	1155.27	0.47963	1187.93	0.48454	626.673	0.48692			659.421	0.4859	910.356
	-3.75879	0.000728084	-3.75794	0.000543913	-3.75734	0.000510383			673	1666.86	663	23001.1	663	1712.84	663	48512.3				-3.72719	3.09894			-3.75812	11.9526			4.78	259	4.78	258	4.78	284
	-3.75848	0.000732152	-3.75763	0.000535746	-3.75704	0.000519581			674	1588.45	664	18819.6	664	1715.61	664	47885				-3.72689	3.20072			-3.75781	12.7735			4.79	255	4.79	258	4.79	270
	-3.75818	0.00078558	-3.75732	0.000545067	-3.75673	0.000526007			675	1420.39	665	22355.7	665	1646.35	665	47660.7				-3.72658	3.1475			-3.75751	11.9009			4.8	233	4.8	261	4.8	258
	-3.75787	0.000796447	-3.75702	0.000554119	-3.75642	0.000528028			676	1644.03	666	18404.6	666	1585.71	666	47596.5				-3.72627	3.08547			-3.7572	10.8113			4.81	231	4.81	262	4.81	282
	-3.75757	0.000734414	-3.75671	0.000565244	-3.75612	0.000541066			677	1688.06	667	19495.7	667	1584.77	667	46040.6				-3.72597	3.17626			-3.7569	11.126			4.82	232	4.82	266	4.82	263
	-3.75726	0.000665372	-3.75641	0.000544255	-3.75581	0.000563859			678	1374.82	668	19048.7	668	1602.29	668	47370				-3.72566	3.35503			-3.75659	11.7507			4.83	251	4.83	245	4.83	262
	-3.75696	0.000607212	-3.7561	0.000523051	-3.75551	0.000550228			679	1802.23	669	23294.4	669	1446.87	669	46448.8				-3.72536	3.26948			-3.75629	11.2154			4.84	273	4.84	221	4.84	277
	-3.75665	0.000616164	-3.7558	0.000557307	-3.7552	0.000538305			680	1636.05	670	17702.6	670	1538.02	670	46039.1				-3.72505	3.23462			-3.75598	10.6902			4.85	262	4.85	238	4.85	290
	-3.75635	0.000643882	-3.75549	0.000564144	-3.7549	0.000544062			681	1727.39	671	17151.9	671	1516.52	671	45067.6				-3.72475	3.1812			-3.75568	10.9001			4.86	258	4.86	248	4.86	269
	-3.75604	0.000657172	-3.75519	0.000561851	-3.75459	0.000556032			682	1575.91	672	18123.4	672	1409.12	672	45189.4				-3.72444	3.0741			-3.75537	10.8472			4.87	260	4.87	248	4.87	255
	-3.75573	0.000654769	-3.75488	0.000562159	-3.75429	0.000539716			683	1536.5	673	20956.5	673	1426.43	673	43441.1				-3.72414	3.00932			-3.75506	10.6982			4.88	264	4.88	236	4.88	243
	-3.75543	0.000675614	-3.75457	0.000550657	-3.75398	0.00052067			684	1590.45	674	17255.4	674	1349.45	674	44063.9				-3.72383	2.99896			-3.75476	10.764			4.89	275	4.89	261	4.89	242
	-3.75512	0.000670653	-3.75427	0.00050011	-3.75367	0.000526075			685	1282.24	675	20180.2	675	1466.07	675	42575.8				-3.72352	3.11023			-3.75445	11.1986			4.9	275	4.9	257	4.9	252
	-3.75482	0.000602506	-3.75396	0.000438779	-3.75337	0.000530815			686	1819.23	676	14696.5	676	1280.51	676	42676.8				-3.72322	3.04446			-3.75415	11.3294			4.91	251	4.91	243	4.91	259
	-3.75451	0.000568409	-3.75366	0.00042545	-3.75306	0.000508733			687	1794.65	677	18912.9	677	1269.94	677	42799.8				-3.72291	2.77758			-3.75384	11.5533			4.92	241	4.92	235	4.92	257
	-3.75421	0.000576347	-3.75335	0.000470929	-3.75276	0.000499102			688	1581.42	678	18283.3	678	1211.8	678	40893				-3.72261	2.28973			-3.75354	11.9865			4.93	240	4.93	252	4.93	265
	-3.7539	0.000619239	-3.75305	0.000506027	-3.75245	0.000525752			689	1332.3	679	14575.7	679	1160.94	679	40555.4				-3.7223	2.42894			-3.75323	11.6895			4.94	244	4.94	252	4.94	269
	-3.7536	0.000639353	-3.75274	0.000531809	-3.75215	0.000530347			690	1288.45	680	11531.8	680	1154.97	680	40951.5				-3.722	2.92342			-3.75293	10.7809			4.95	257	4.95	228	4.95	260
	-3.75329	0.000661356	-3.75244	0.000539673	-3.75184	0.000521632			691	1522.32	681	18355.1	681	1320.26	681	39300.1				-3.72169	3.11829			-3.75262	10.236			4.96	273	4.96	226	4.96	258
	-3.75298	0.000717679	-3.75213	0.000519794	-3.75154	0.00049997			692	1628.27	682	16265	682	1111.11	682	38419.9				-3.72138	3.19068			-3.75231	10.9532			4.97	259	4.97	237	4.97	268
	-3.75268	0.000694874	-3.75182	0.000467437	-3.75123	0.000483419			693	1862.24	683	18219.5	683	1162.6	683	38717.4				-3.72108	3.09809			-3.75201	11.1008			4.98	235	4.98	247	4.98	270
	-3.75237	0.000679206	-3.75152	0.000454982	-3.75092	0.000519811			694	1499.58	684	16057.9	684	1033.88	684	38404				-3.72077	3.03489			-3.7517	10.7066			4.99	238	4.99	245	4.99	259
	-3.75207	0.000710861	-3.75121	0.000465967	-3.75062	0.000560579			695	1533.95	685	16189.5	685	1121.01	685	37996.7				-3.72047	3.08286			-3.7514	11.1537			5	240	5	237	5	251
	-3.75176	0.000751657	-3.75091	0.00048631	-3.75031	0.000596707			696	1559.08	686	13598.4	686	1124.44	686	37357.1				-3.72016	3.08424			-3.75109	10.9705			5.01	240	5.01	235	5.01	261
	-3.75146	0.000775026	-3.7506	0.000503088	-3.75001	0.00061981			697	1510.69	687	15957.1	687	1062.74	687	37280.4				-3.71986	3.36944			-3.75079	9.9472			5.02	248	5.02	243	5.02	256
	-3.75115	0.000739901	-3.7503	0.000499259	-3.7497	0.0006152			698	1140.48	688	12924.1	688	1134.67	688	36547.5				-3.71955	3.58132			-3.75048	9.70452			5.03	249	5.03	257	5.03	246
	-3.75085	0.000677323	-3.74999	0.000503519	-3.7494	0.000573851			699	1149.75	689	13243	689	1017.27	689	36635.5				-3.71925	3.32624			-3.75018	10.1134			5.04	233	5.04	246	5.04	243
	-3.75054	0.000660479	-3.74969	0.000498672	-3.74909	0.000538925			700	1034.2	690	15804.5	690	1156.66	690	35399.3				-3.71894	3.06585			-3.74987	11.5072			5.05	239	5.05	243	5.05	243
	-3.75023	0.000662538	-3.74938	0.000489016	-3.74879	0.000538583			701	1330.82	691	16508.6	691	1046.84	691	34731.9				-3.71863	2.97993			-3.74956	12.7308			5.06	257	5.06	246	5.06	272
	-3.74993	0.000658914	-3.74907	0.000463158	-3.74848	0.000538354			702	1313.52	692	15309.5	692	1047.2	692	34682.5				-3.71833	2.77931			-3.74926	12.1494			5.07	248	5.07	252	5.07	267
	-3.74962	0.000627504	-3.74877	0.000430398	-3.74817	0.000530494			703	1350.91	693	10817.2	693	968.459	693	33870.1				-3.71802	2.66351			-3.74895	11.1635			5.08	209	5.08	248	5.08	249
	-3.74932	0.000602748	-3.74846	0.000412842	-3.74787	0.000527661			704	931.149	694	12527.3	694	1078.05	694	33897.7				-3.71772	2.73821			-3.74865	10.6494			5.09	234	5.09	257	5.09	244
	-3.74901	0.000602701	-3.74816	0.000418659	-3.74756	0.000529661			705	997.061	695	16458.3	695	1059.89	695	33455.3				-3.71741	2.88079			-3.74834	10.9232			5.1	239	5.1	256	5.1	251
	-3.74871	0.000620112	-3.74785	0.000413271	-3.74726	0.000510455			706	890.623	696	15221.7	696	1023.98	696	32964.7				-3.71711	3.18089			-3.74804	11.7665			5.11	261	5.11	262	5.11	252
	-3.7484	0.000676996	-3.74755	0.000389475	-3.74695	0.000517207			707	1213.01	697	13857.9	697	1176.04	697	32841				-3.7168	3.26104			-3.74773	12.1175			5.12	258	5.12	242	5.12	256
	-3.7481	0.000679342	-3.74724	0.000402855	-3.74665	0.000514055			708	1165.33	698	15458.6	698	980.004	698	31900.3				-3.7165	2.91477			-3.74743	12.0954			5.13	259	5.13	234	5.13	254
	-3.74779	0.000637678	-3.74694	0.000437055	-3.74634	0.000531633			709	1185.35	699	14503.5	699	992.461	699	31918.4				-3.71619	2.56762			-3.74712	11.7855			5.14	262	5.14	251	5.14	260
	-3.74748	0.000609799	-3.74663	0.000468914	-3.74604	0.000576075			710	965.118	700	12561	700	1090.5	700	31375.3				-3.71588	2.31838			-3.74681	11.5268			5.15	245	5.15	251	5.15	250
	-3.74718	0.000641991	-3.74632	0.000502643	-3.74573	0.000600369			711	1183.69	701	13556.4	701	937.638	701	31825.3				-3.71558	2.22633			-3.74651	11.6654			5.16	237	5.16	247	5.16	248
	-3.74687	0.000734475	-3.74602	0.000511881	-3.74542	0.000583242			712	1108.48	702	13641.3	702	856.624	702	31469.4				-3.71527	2.18299			-3.7462	11.8678			5.17	256	5.17	249	5.17	258
	-3.74657	0.000771563	-3.74571	0.000503636	-3.74512	0.000564523			713	1359.5	703	13629.2	703	953.777	703	30145.6				-3.71497	2.09004			-3.7459	11.765			5.18	252	5.18	259	5.18	248
	-3.74626	0.0007177	-3.74541	0.000502477	-3.74481	0.00057959			714	979.836	704	12612.2	704	1118.8	704	30134.4				-3.71466	2.07317			-3.74559	11.6562			5.19	244	5.19	253	5.19	250
	-3.74596	0.000713754	-3.7451	0.000535922	-3.74451	0.000612875			715	1047.14	705	10493.7	705	992.721	705	30014.7				-3.71436	2.35163			-3.74529	11.4621			5.2	235	5.2	233	5.2	250
	-3.74565	0.000740064	-3.7448	0.000590415	-3.7442	0.000624579			716	1087.11	706	12437.4	706	761.563	706	29315.8				-3.71405	2.63121			-3.74498	11.4351			5.21	245	5.21	243	5.21	244
	-3.74535	0.000734882	-3.74449	0.000609336	-3.7439	0.000628512			717	1235.36	707	11676.4	707	752.955	707	29151.6				-3.71375	2.72966			-3.74468	10.7548			5.22	251	5.22	269	5.22	235
	-3.74504	0.000714114	-3.74419	0.000596518	-3.74359	0.000624421			718	993.533	708	12879.9	708	901.372	708	28758.7				-3.71344	2.84226			-3.74437	10.3765			5.23	262	5.23	268	5.23	250
	-3.74473	0.000711798	-3.74388	0.000589178	-3.74329	0.000629173			719	1069.2	709	11425.7	709	977.587	709	28153.9				-3.71313	2.79903			-3.74406	10.259			5.24	272	5.24	247	5.24	266
	-3.74443	0.000692911	-3.74357	0.000604646	-3.74298	0.00061139			720	786.843	710	9934.76	710	848.091	710	28557.2				-3.71283	2.68896			-3.74376	10.0088			5.25	279	5.25	257	5.25	249
	-3.74412	0.000671096	-3.74327	0.000612739	-3.74267	0.000579404			721	1195.41	711	11712.4	711	822.514	711	26808.5				-3.71252	2.70258			-3.74345	9.98812			5.26	279	5.26	247	5.26	250
	-3.74382	0.000651619	-3.74296	0.000631259	-3.74237	0.000577339			722	903.346	712	13002.2	712	907.49	712	27812.9				-3.71222	2.72316			-3.74315	10.7391			5.27	260	5.27	239	5.27	253
	-3.74351	0.000678822	-3.74266	0.000645426	-3.74206	0.000554824			723	889.125	713	11016.1	713	814.168	713	27284.1				-3.71191	2.83676			-3.74284	11.4414			5.28	240	5.28	254	5.28	246
	-3.74321	0.000708851	-3.74235	0.000603888	-3.74176	0.000523481			724	1134.64	714	10796.3	714	759.143	714	26291.8				-3.71161	2.94339			-3.74254	11.704			5.29	251	5.29	260	5.29	239
	-3.7429	0.000751997	-3.74205	0.000572565	-3.74145	0.000548794			725	1285.25	715	9728.19	715	772.431	715	26444.5				-3.7113	2.9588			-3.74223	11.2969			5.3	257	5.3	260	5.3	250
	-3.7426	0.00078628	-3.74174	0.000595794	-3.74115	0.000588112			726	991.885	716	10153.3	716	814.819	716	24739.4				-3.711	3.03204			-3.74192	11.4034			5.31	257	5.31	260	5.31	253
	-3.74229	0.000759372	-3.74144	0.000628873	-3.74084	0.000575516			727	1006.27	717	9243.73	717	785.045	717	24438.6				-3.71069	2.8487			-3.74162	11.6631			5.32	262	5.32	267	5.32	253
	-3.74198	0.00070883	-3.74113	0.000622246	-3.74054	0.000530096			728	1097.34	718	8763.31	718	627.12	718	24905.8				-3.71038	2.7149			-3.74131	11.8017			5.33	284	5.33	263	5.33	258
	-3.74168	0.000651933	-3.74082	0.000614695	-3.74023	0.000493559			729	953.714	719	12301.2	719	767.581	719	24507.1				-3.71008	2.8432			-3.74101	11.4641			5.34	280	5.34	264	5.34	251
	-3.74137	0.000661804	-3.74052	0.000613796	-3.73992	0.000443661			730	670.765	720	9001.85	720	718.029	720	24368.5				-3.70977	2.85255			-3.7407	10.5733			5.35	268	5.35	244	5.35	234
	-3.74107	0.000657758	-3.74021	0.000584595	-3.73962	0.000443039			731	1243.59	721	10199.7	721	681.291	721	23361.1				-3.70947	2.6974			-3.7404	10.2864			5.36	272	5.36	251	5.36	256
	-3.74076	0.000625341	-3.73991	0.000580688	-3.73931	0.000499821			732	688.581	722	8155.15	722	681.751	722	23895.2				-3.70916	2.57879			-3.74009	10.9265			5.37	264	5.37	275	5.37	246
	-3.74046	0.000610003	-3.7396	0.000585764	-3.73901	0.000543564			733	699.818	723	12364.9	723	577.412	723	23132.3				-3.70886	2.70841			-3.73979	11.5472			5.38	273	5.38	272	5.38	230
	-3.74015	0.000616382	-3.7393	0.000556403	-3.7387	0.000557269			734	862.626	724	9450.08	724	675.052	724	22665.1				-3.70855	2.82238			-3.73948	11.8809			5.39	261	5.39	257	5.39	244
	-3.73985	0.000622324	-3.73899	0.000535325	-3.7384	0.000561653			735	920.642	725	10363.9	725	576.922	725	22534.9				-3.70825	2.90436			-3.73917	12.0398			5.4	249	5.4	239	5.4	262
	-3.73954	0.00063437	-3.73869	0.000550011	-3.73809	0.000572649			736	688.018	726	7731.61	726	636.237	726	21935				-3.70794	2.66289			-3.73887	11.6976			5.41	250	5.41	239	5.41	244
	-3.73923	0.000681997	-3.73838	0.000571553	-3.73779	0.000582147			737	937.699	727	6956.99	727	640.115	727	22187.1				-3.70763	2.57131			-3.73856	11.5067			5.42	233	5.42	250	5.42	239
	-3.73893	0.000728593	-3.73807	0.000545654	-3.73748	0.000585719			738	960.374	728	10282.5	728	741.666	728	22191.7				-3.70733	2.84068			-3.73826	11.2793			5.43	238	5.43	245	5.43	248
	-3.73862	0.000730855	-3.73777	0.000533296	-3.73717	0.000586142			739	634.52	729	8840.44	729	487.18	729	21419.3				-3.70702	2.99528			-3.73795	11.0632			5.44	248	5.44	241	5.44	251
	-3.73832	0.000675716	-3.73746	0.000537971	-3.73687	0.00055224			740	639.332	730	10871.7	730	648.821	730	20046.6				-3.70672	3.00171			-3.73765	10.7038			5.45	260	5.45	250	5.45	247
	-3.73801	0.000650635	-3.73716	0.00053179	-3.73656	0.000552005			741	524.487	731	8812.45	731	610.449	731	20311.2				-3.70641	2.80343			-3.73734	10.0696			5.46	254	5.46	249	5.46	245
	-3.73771	0.000662227	-3.73685	0.000537932	-3.73626	0.00056989			742	658.523	732	5580.91	732	597.849	732	19938.8				-3.70611	2.55717			-3.73704	10.0047			5.47	246	5.47	253	5.47	229
	-3.7374	0.000668102	-3.73655	0.000545267	-3.73595	0.000571312			743	980.374	733	11262.7	733	542.559	733	19118.7				-3.7058	2.41044			-3.73673	10.2325			5.48	257	5.48	260	5.48	233
	-3.7371	0.000673749	-3.73624	0.000564912	-3.73565	0.000558455			744	589.052	734	9532.01	734	530.582	734	19013.2				-3.7055	2.55043			-3.73642	10.7348			5.49	250	5.49	272	5.49	229
	-3.73679	0.000673282	-3.73594	0.000544646	-3.73534	0.000580623			745	735.856	735	10563	735	554.114	735	18955.6				-3.70519	2.70008			-3.73612	11.0136			5.5	255	5.5	265	5.5	232
	-3.73648	0.000677212	-3.73563	0.000495508	-3.73504	0.000578388			746	886.494	736	7877.1	736	498.822	736	18930				-3.70488	2.84322			-3.73581	11.2255			5.51	272	5.51	268	5.51	239
	-3.73618	0.000664707	-3.73532	0.000461849	-3.73473	0.000534485			747	522.484	737	6933.43	737	351.773	737	20055.8				-3.70458	2.7035			-3.73551	11.3256			5.52	241	5.52	262	5.52	251
	-3.73587	0.000656896	-3.73502	0.000450236	-3.73442	0.00053492			748	721.636	738	7044.21	738	519.247	738	19011.6				-3.70427	2.42096			-3.7352	10.8311			5.53	247	5.53	249	5.53	255
	-3.73557	0.000675473	-3.73471	0.000458305	-3.73412	0.000555022			749	631.149	739	7178.48	739	440.066	739	18446.3				-3.70397	2.4152			-3.7349	10.7455			5.54	224	5.54	239	5.54	241
	-3.73526	0.000706895	-3.73441	0.000455037	-3.73381	0.00055653			750	794.175	740	7254.62	740	487.667	740	18059.2				-3.70366	2.42366			-3.73459	10.5074			5.55	246	5.55	265	5.55	245
	-3.73496	0.000676594	-3.7341	0.000465947	-3.73351	0.000551174			751	550.565	741	8431.65	741	535.17	741	17506.8				-3.70336	2.27436			-3.73429	10.5235			5.56	265	5.56	268	5.56	246
	-3.73465	0.000635864	-3.7338	0.00048817	-3.7332	0.000534565			752	562.637	742	8912.06	742	438.759	742	18463.2				-3.70305	2.25464			-3.73398	10.7613			5.57	260	5.57	252	5.57	238
	-3.73435	0.000637245	-3.73349	0.000513774	-3.7329	0.000531485			753	467.714	743	9061.36	743	520.354	743	17230.6				-3.70275	2.18146			-3.73367	11.1532			5.58	274	5.58	260	5.58	234
	-3.73404	0.000620294	-3.73318	0.000527442	-3.73259	0.000543102			754	209.959	744	9877.02	744	537.402	744	17016.4				-3.70244	1.98746			-3.73337	11.3839			5.59	271	5.59	259	5.59	237
	-3.73373	0.00058816	-3.73288	0.00052755	-3.73228	0.00055003			755	909.928	745	8922.12	745	308.982	745	16499.1				-3.70213	1.92147			-3.73306	11.1661			5.6	262	5.6	272	5.6	230
	-3.73343	0.000585959	-3.73257	0.000506316	-3.73198	0.00056001			756	757.697	746	10216.3	746	477.745	746	16330.4				-3.70183	2.13028			-3.73276	10.8944			5.61	257	5.61	284	5.61	223
	-3.73312	0.000632165	-3.73227	0.000503934	-3.73167	0.000554493			757	550.225	747	9919.83	747	330.777	747	16166.3				-3.70152	2.24571			-3.73245	10.4999			5.62	255	5.62	281	5.62	229
	-3.73282	0.000680897	-3.73196	0.000498887	-3.73137	0.000538145			758	335.081	748	8150.22	748	561.881	748	16528.7				-3.70122	2.41194			-3.73215	9.49997			5.63	265	5.63	265	5.63	244
	-3.73251	0.000668198	-3.73166	0.000513974	-3.73106	0.000519348			759	396.245	749	9101.97	749	421.28	749	16131.2				-3.70091	2.44121			-3.73184	8.88161			5.64	260	5.64	271	5.64	250
	-3.73221	0.000614817	-3.73135	0.000545972	-3.73076	0.000501179			760	348.566	750	12785.9	750	425.381	750	15094.3				-3.70061	2.26337			-3.73154	8.8795			5.65	261	5.65	266	5.65	227
	-3.7319	0.000566973	-3.73105	0.000574893	-3.73045	0.000514943			761	646.914	751	7745.04	751	396.628	751	15414.9				-3.7003	2.15542			-3.73123	9.18321			5.66	262	5.66	257	5.66	236
	-3.7316	0.00058263	-3.73074	0.000577113	-3.73015	0.000561654			762	660.38	752	7383.16	752	369.943	752	14788.2				-3.7	2.15764			-3.73092	9.26454			5.67	263	5.67	257	5.67	240
	-3.73129	0.000614833	-3.73043	0.000564301	-3.72984	0.000561334			763	485.25	753	7094.74	753	434.829	753	15656.7				-3.69969	2.33897			-3.73062	9.31202			5.68	274	5.68	255	5.68	237
	-3.73098	0.000652082	-3.73013	0.000548598	-3.72953	0.00052078			764	493.095	754	9355.56	754	551.776	754	14527.6				-3.69938	2.58552			-3.73031	9.48313			5.69	280	5.69	270	5.69	258
	-3.73068	0.000663687	-3.72982	0.000556031	-3.72923	0.000518742			765	938.868	755	11696.7	755	385.1	755	14478.1				-3.69908	2.77122			-3.73001	9.89738			5.7	262	5.7	260	5.7	239
	-3.73037	0.000662282	-3.72952	0.000572712	-3.72892	0.000559825			766	697.526	756	7448.89	756	441.306	756	13997.7				-3.69877	2.87606			-3.7297	9.87232			5.71	271	5.71	249	5.71	229
	-3.73007	0.000659288	-3.72921	0.000564472	-3.72862	0.0006013			767	513.181	757	5333.96	757	332.692	757	13893.7				-3.69847	2.83053			-3.7294	9.78183			5.72	266	5.72	274	5.72	225
	-3.72976	0.000664584	-3.72891	0.000545937	-3.72831	0.000622694			768	326.059	758	4074.85	758	415.217	758	13974.6				-3.69816	2.55886			-3.72909	9.74754			5.73	267	5.73	269	5.73	223
	-3.72946	0.000667953	-3.7286	0.000528327	-3.72801	0.0006245			769	663.415	759	6863.61	759	594.728	759	12818.5				-3.69786	2.22167			-3.72879	10.1014			5.74	274	5.74	264	5.74	246
	-3.72915	0.000664342	-3.7283	0.000491953	-3.7277	0.000650899			770	202.167	760	3732.14	760	255.761	760	13761.5				-3.69755	2.15105			-3.72848	10.7194			5.75	292	5.75	262	5.75	232
	-3.72884	0.000652143	-3.72799	0.000506399	-3.7274	0.000668467			771	685.467	761	8555.38	761	464.144	761	12813.8				-3.69725	2.11871			-3.72817	11.073			5.76	286	5.76	271	5.76	233
	-3.72854	0.000640081	-3.72768	0.00051908	-3.72709	0.000634466			772	556.758	762	7734.1	762	428.791	762	12573.7				-3.69694	2.10748			-3.72787	11.4976			5.77	260	5.77	278	5.77	229
	-3.72823	0.000677486	-3.72738	0.000511118	-3.72678	0.000592638			773	636.374	763	6340.21	763	310.676	763	13946.7				-3.69663	2.11632			-3.72756	11.2892			5.78	281	5.78	293	5.78	228
	-3.72793	0.000683797	-3.72707	0.000512487	-3.72648	0.000573896			774	217.891	764	5447.08	764	469.625	764	13457.7				-3.69633	2.22812			-3.72726	10.6576			5.79	278	5.79	290	5.79	237
	-3.72762	0.000668793	-3.72677	0.000517676	-3.72617	0.000553063			775	442.811	765	9630.25	765	363.135	765	11611.7				-3.69602	2.38245			-3.72695	10.4256			5.8	268	5.8	269	5.8	230
	-3.72732	0.000678763	-3.72646	0.000518825	-3.72587	0.000528423			776	741.756	766	7161.32	766	221.257	766	12366.8				-3.69572	2.48364			-3.72665	10.7698			5.81	263	5.81	257	5.81	227
	-3.72701	0.000694887	-3.72616	0.000528171	-3.72556	0.000515607			777	375.087	767	6760.1	767	284.498	767	12667.3				-3.69541	2.56979			-3.72634	11.2485			5.82	268	5.82	266	5.82	234
	-3.72671	0.000697774	-3.72585	0.000535907	-3.72526	0.000532126			778	537.136	768	7383.32	768	228.318	768	12235.9				-3.69511	2.37209			-3.72604	12.1271			5.83	273	5.83	277	5.83	241
	-3.7264	0.000695994	-3.72555	0.000504536	-3.72495	0.000547007			779	390.118	769	2698.22	769	430.704	769	11549				-3.6948	2.19129			-3.72573	12.4801			5.84	266	5.84	274	5.84	244
	-3.72609	0.000650814	-3.72524	0.000462542	-3.72465	0.000554916			780	556.304	770	6013.25	770	236.695	770	11550.5				-3.6945	2.18888			-3.72542	11.6916			5.85	274	5.85	272	5.85	243
	-3.72579	0.000644422	-3.72493	0.000486097	-3.72434	0.000542824			781	322.757	771	2768.77	771	364.641	771	10905.4				-3.69419	2.15305			-3.72512	11.3695			5.86	278	5.86	279	5.86	237
	-3.72548	0.000662412	-3.72463	0.000537101	-3.72403	0.000553595			782	980.794	772	7899.13	772	404.661	772	11904.5				-3.69388	2.19073			-3.72481	11.7515			5.87	277	5.87	266	5.87	227
	-3.72518	0.000624972	-3.72432	0.000542074	-3.72373	0.000590911			783	500.096	773	6332.02	773	313.819	773	10651				-3.69358	2.15788			-3.72451	11.742			5.88	272	5.88	253	5.88	232
	-3.72487	0.000617863	-3.72402	0.000518327	-3.72342	0.000606814			784	594.767	774	5834.15	774	350.579	774	10911.6				-3.69327	2.09435			-3.7242	10.9525			5.89	289	5.89	250	5.89	245
	-3.72457	0.000635026	-3.72371	0.000511157	-3.72312	0.000608151			785	690.867	775	7105.21	775	237.502	775	10614.2				-3.69297	2.06727			-3.7239	10.3751			5.9	268	5.9	269	5.9	260
	-3.72426	0.000619724	-3.72341	0.000542724	-3.72281	0.000598569			786	523.235	776	6005.27	776	466.289	776	10583.4				-3.69266	2.05545			-3.72359	10.4862			5.91	263	5.91	267	5.91	254
	-3.72396	0.000605867	-3.7231	0.00057546	-3.72251	0.000581887			787	355.622	777	8546.06	777	246.126	777	10929.5				-3.69236	1.955			-3.72329	10.6294			5.92	269	5.92	272	5.92	230
	-3.72365	0.000548788	-3.7228	0.000584781	-3.7222	0.000571165			788	633.206	778	6201.66	778	319.049	778	10503.4				-3.69205	1.97265			-3.72298	10.7901			5.93	274	5.93	270	5.93	226
	-3.72334	0.000484772	-3.72249	0.000570844	-3.7219	0.000566803			789	91.4619	779	3158.25	779	198.679	779	10539.6				-3.69175	2.09618			-3.72267	11.5601			5.94	277	5.94	271	5.94	222
	-3.72304	0.000474333	-3.72218	0.000537032	-3.72159	0.000549035			790	93.0941	780	9633.54	780	203.546	780	10619.3				-3.69144	2.13196			-3.72237	11.7969			5.95	262	5.95	265	5.95	241
	-3.72273	0.000532155	-3.72188	0.000531897	-3.72128	0.000558389			791	285.758	781	3227.6	781	283.746	781	9656.77				-3.69113	2.13477			-3.72206	11.0021			5.96	285	5.96	272	5.96	242
	-3.72243	0.000573922	-3.72157	0.000553111	-3.72098	0.00057134			792	477.238	782	4637.19	782	172.309	782	9804.12				-3.69083	2.12101			-3.72176	10.9195			5.97	301	5.97	274	5.97	236
	-3.72212	0.000621295	-3.72127	0.000560149	-3.72067	0.000567525			793	194.184	783	3343.08	783	403.086	783	9099.77				-3.69052	2.00142			-3.72145	10.8696			5.98	298	5.98	274	5.98	227
	-3.72182	0.000697821	-3.72096	0.000537198	-3.72037	0.000547803			794	198.412	784	6817.14	784	196.023	784	9338.46				-3.69022	1.82059			-3.72115	11.1431			5.99	293	5.99	268	5.99	243
	-3.72151	0.000730651	-3.72066	0.000553126	-3.72006	0.000532774			795	810.129	785	5561.53	785	139.549	785	9103.12				-3.68991	1.65202			-3.72084	11.6442			6	279	6	277	6	242
	-3.72121	0.000722671	-3.72035	0.000567166	-3.71976	0.000536012			796	101.912	786	6332.37	786	324.188	786	8828.17				-3.68961	1.53274			-3.72054	11.7597			6.01	300	6.01	296	6.01	226
	-3.7209	0.000741816	-3.72005	0.000560457	-3.71945	0.000530865			797	519.091	787	3597.62	787	184.532	787	9317.2				-3.6893	1.68155			-3.72023	11.5264			6.02	314	6.02	284	6.02	228
	-3.72059	0.000750937	-3.71974	0.000554476	-3.71915	0.000511898			798	630.521	788	3648.86	788	251.293	788	9219				-3.68899	1.87555			-3.71992	11.2749			6.03	290	6.03	266	6.03	234
	-3.72029	0.000735446	-3.71943	0.000567313	-3.71884	0.000522726			799	106.934	789	2229.4	789	427.057	789	9238.9				-3.68869	1.89466			-3.71962	11.4068			6.04	276	6.04	273	6.04	249
	-3.71998	0.000728002	-3.71913	0.000583368	-3.71853	0.000559282			800	539.39	790	4507.82	790	302.967	790	8571.5				-3.68838	1.85143			-3.71931	11.2722			6.05	305	6.05	262	6.05	250
	-3.71968	0.000713618	-3.71882	0.000590019	-3.71823	0.000542882			801	768.326	791	6124.01	791	331.484	791	8257.36				-3.68808	1.80337			-3.71901	11.1079			6.06	310	6.06	264	6.06	245
	-3.71937	0.000671035	-3.71852	0.000593471	-3.71792	0.000518094			802	223.716	792	6205.72	792	111.839	792	8004.9				-3.68777	1.76061			-3.7187	11.2962			6.07	295	6.07	274	6.07	259
	-3.71907	0.000680299	-3.71821	0.000574326	-3.71762	0.000524675			803	226.661	793	6276.59	793	158.051	793	8625.49				-3.68747	1.65258			-3.7184	11.1358			6.08	287	6.08	252	6.08	268
	-3.71876	0.000689801	-3.71791	0.00056968	-3.71731	0.000548591			804	688.826	794	4809.93	794	206.844	794	7840.43				-3.68716	1.5044			-3.71809	11.6355			6.09	283	6.09	262	6.09	258
	-3.71846	0.000638809	-3.7176	0.000583945	-3.71701	0.000571176			805	232.118	795	1635.77	795	301.558	795	7885.61				-3.68686	1.63697			-3.71779	11.6658			6.1	301	6.1	268	6.1	245
	-3.71815	0.000626488	-3.7173	0.000580028	-3.7167	0.000575465			806	235.784	796	3287.91	796	285.011	796	8559.18				-3.68655	1.97183			-3.71748	11.4043			6.11	313	6.11	272	6.11	240
	-3.71784	0.000639074	-3.71699	0.000554065	-3.7164	0.000580206			807	360.682	797	845.206	797	217.187	797	7943.58				-3.68624	2.21841			-3.71717	12.4428			6.12	301	6.12	275	6.12	250
	-3.71754	0.000658942	-3.71668	0.000532557	-3.71609	0.000577959			808	242.763	798	5089.38	798	293.677	798	7822.14				-3.68594	2.24784			-3.71687	13.0598			6.13	297	6.13	262	6.13	244
	-3.71723	0.000654855	-3.71638	0.000525877	-3.71578	0.000540059			809	123.215	799	5161.72	799	222.584	799	8524.61				-3.68563	2.12515			-3.71656	12.523			6.14	282	6.14	270	6.14	248
	-3.71693	0.000639013	-3.71607	0.000553258	-3.71548	0.000491714			810	871.277	800	874.98	800	274.721	800	7209.18				-3.68533	1.94717			-3.71626	11.9451			6.15	267	6.15	282	6.15	257
	-3.71662	0.000668143	-3.71577	0.00056434	-3.71517	0.000501428			811	252.478			801	204.075	801	7707.33				-3.68502	1.97878			-3.71595	11.6483			6.16	281	6.16	272	6.16	263
	-3.71632	0.000672364	-3.71546	0.0005563	-3.71487	0.000522634			812	253.186			802	208.204	802	7445.47				-3.68472	2.06396			-3.71565	11.6995			6.17	286	6.17	272	6.17	256
	-3.71601	0.000639263	-3.71516	0.000545473	-3.71456	0.000527074			813	129.313			803	184.511	803	6760.32				-3.68441	2.08692			-3.71534	11.8447			6.18	272	6.18	277	6.18	247
	-3.71571	0.000670607	-3.71485	0.00052754	-3.71426	0.000522578			814	394.53			804	293.116	804	7265.98				-3.68411	2.41256			-3.71504	12.4848			6.19	293	6.19	278	6.19	253
	-3.7154	0.000696558	-3.71455	0.000532357	-3.71395	0.000464295			815	132.402			805	352.54	805	6749.27				-3.6838	2.68826			-3.71473	13.0036			6.2	294	6.2	273	6.2	252
	-3.71509	0.000689346	-3.71424	0.000514512	-3.71365	0.000445563			816	670.123			806	247.177	806	6572.95				-3.68349	2.49223			-3.71442	12.9085			6.21	280	6.21	270	6.21	251
	-3.71479	0.000643345	-3.71393	0.000505851	-3.71334	0.00048143			817	270.502			807	222.241	807	6713.73				-3.68319	2.14301			-3.71412	12.1058			6.22	280	6.22	289	6.22	249
	-3.71448	0.000593329	-3.71363	0.000523828	-3.71303	0.000521155			818	273.592			808	28.019	808	6335.07				-3.68288	1.97975			-3.71381	11.0479			6.23	290	6.23	281	6.23	254
	-3.71418	0.000638659	-3.71332	0.000557743	-3.71273	0.000537849			819	138.464			809	257.248	809	6494.25				-3.68258	1.87684			-3.71351	10.9044			6.24	285	6.24	263	6.24	244
	-3.71387	0.000712233	-3.71302	0.000578678	-3.71242	0.000557745			820	563.344			810	201.525	810	6002.77				-3.68227	1.6129			-3.7132	10.7258			6.25	294	6.25	268	6.25	251
	-3.71357	0.00071336	-3.71271	0.000612686	-3.71212	0.000576757			821	708.487			811	234.687	811	6382.64				-3.68197	1.49061			-3.7129	11.0563			6.26	291	6.26	282	6.26	250
	-3.71326	0.000672435	-3.71241	0.000608431	-3.71181	0.000574139			822	0			812	327.415	812	6094.33				-3.68166	1.60099			-3.71259	11.8408			6.27	290	6.27	292	6.27	256
	-3.71296	0.000635887	-3.7121	0.000569763	-3.71151	0.000577316			823	289.88			813	179.567	813	6633.45				-3.68136	1.54017			-3.71229	12.4436			6.28	285	6.28	278	6.28	249
	-3.71265	0.000588875	-3.7118	0.000542274	-3.7112	0.000565601			824	582.704			814	181.891	814	6211.84				-3.68105	1.44286			-3.71198	12.3854			6.29	264	6.29	286	6.29	238
	-3.71234	0.000623664	-3.71149	0.000533555	-3.7109	0.000531073			825	440.303			815	92.1799	815	5374.9				-3.68074	1.34203			-3.71167	12.3153			6.3	269	6.3	281	6.3	245
	-3.71204	0.000689454	-3.71118	0.000532225	-3.71059	0.000538393			826	591.277			816	248.5	816	5577.97				-3.68044	1.4528			-3.71137	11.6635			6.31	284	6.31	271	6.31	251
	-3.71173	0.000709971	-3.71088	0.0005398	-3.71028	0.000562051			827	450.295			817	221.91	817	5369.09				-3.68013	1.64755			-3.71106	11.489			6.32	267	6.32	258	6.32	231
	-3.71143	0.000705917	-3.71057	0.000533227	-3.70998	0.000531491			828	303.136			818	127.838	818	6131.17				-3.67983	1.69809			-3.71076	11.7518			6.33	288	6.33	261	6.33	237
	-3.71112	0.000688171	-3.71027	0.000498002	-3.70967	0.0005186			829	457.891			819	226.048	819	5357.84				-3.67952	1.56184			-3.71045	11.8412			6.34	284	6.34	281	6.34	263
	-3.71082	0.00070045	-3.70996	0.000486422	-3.70937	0.000530975			830	613.415			820	195.36	820	5525.72				-3.67922	1.48353			-3.71015	11.1886			6.35	277	6.35	278	6.35	257
	-3.71051	0.000732797	-3.70966	0.000490398	-3.70906	0.000524684			831	310.133			821	428.423	821	5037.61				-3.67891	1.71689			-3.70984	10.8847			6.36	273	6.36	273	6.36	270
	-3.71021	0.000721238	-3.70935	0.000490007	-3.70876	0.000498354			832	471.105			822	201.422	822	4426.28				-3.67861	1.88296			-3.70954	11.37			6.37	283	6.37	269	6.37	263
	-3.7099	0.000720498	-3.70905	0.000471004	-3.70845	0.000504805			833	317.007			823	203.661	823	5031.9				-3.6783	1.807			-3.70923	11.5552			6.38	287	6.38	266	6.38	253
	-3.70959	0.000737348	-3.70874	0.000472769	-3.70815	0.000535522			834	478.459			824	236.696	824	5264.41				-3.67799	1.5618			-3.70892	11.6842			6.39	297	6.39	274	6.39	266
	-3.70929	0.0007253	-3.70843	0.000495494	-3.70784	0.00054362			835	161.06			825	272.44	825	4749.37				-3.67769	1.53071			-3.70862	11.6581			6.4	290	6.4	264	6.4	259
	-3.70898	0.000734767	-3.70813	0.000513382	-3.70753	0.000536733			836	488.868			826	346.059	826	3964.94				-3.67738	1.24393			-3.70831	11.1044			6.41	281	6.41	264	6.41	255
	-3.70868	0.000760459	-3.70782	0.000529134	-3.70723	0.000519348			837	492.809			827	279.539	827	4709.86				-3.67708	1.0373			-3.70801	10.8262			6.42	259	6.42	285	6.42	242
	-3.70837	0.000729334	-3.70752	0.000537247	-3.70692	0.000516629			838	331.485			828	527.38	828	4436.38				-3.67677	1.08165			-3.7077	10.5605			6.43	273	6.43	294	6.43	238
	-3.70807	0.000671241	-3.70721	0.000530655	-3.70662	0.000522493			839	167.144			829	355.071	829	4712.59				-3.67647	0.847187			-3.7074	10.7053			6.44	283	6.44	283	6.44	257
	-3.70776	0.000640356	-3.70691	0.000517295	-3.70631	0.000529622			840	508.265			830	143.215	830	4395.46				-3.67616	0.58466			-3.70709	11.4644			6.45	291	6.45	295	6.45	254
	-3.70746	0.000648838	-3.7066	0.000517348	-3.70601	0.000556525			841	0			831	325.789	831	4766.49				-3.67586	1.01695			-3.70678	11.5835			6.46	289	6.46	293	6.46	257
	-3.70715	0.00066621	-3.7063	0.000515686	-3.7057	0.000572999			842	346.282			832	72.7465	832	3429.89				-3.67555	1.52546			-3.70648	10.8203			6.47	282	6.47	291	6.47	251
	-3.70684	0.000665554	-3.70599	0.000521936	-3.7054	0.000560812			843	527.04			833	110.331	833	3973.71				-3.67524	1.69624			-3.70617	10.2179			6.48	279	6.48	291	6.48	256
	-3.70654	0.000626596	-3.70568	0.000536783	-3.70509	0.000529266			844	354.625			834	74.2545	834	4860.43				-3.67494	1.76859			-3.70587	10.225			6.49	303	6.49	282	6.49	245
	-3.70623	0.000624353	-3.70538	0.000538162	-3.70478	0.000522415			845	180.435			835	413.694	835	3864.14				-3.67463	1.86617			-3.70556	10.0215			6.5	294	6.5	288	6.5	240
	-3.70593	0.000642569	-3.70507	0.000546852	-3.70448	0.000554587			846	181.658			836	190.004	836	3920.27				-3.67433	1.83816			-3.70526	10.0025			6.51	275	6.51	282	6.51	259
	-3.70562	0.000655028	-3.70477	0.000539521	-3.70417	0.000570697			847	740.823			837	228.29	837	4760.79				-3.67402	1.66052			-3.70495	11.0625			6.52	288	6.52	281	6.52	252
	-3.70532	0.000661488	-3.70446	0.000506081	-3.70387	0.000573428			848	0			838	115.524	838	4756.45				-3.67372	1.52547			-3.70465	11.5948			6.53	296	6.53	281	6.53	263
	-3.70501	0.000687315	-3.70416	0.000480206	-3.70356	0.000580877			849	190.766			839	155.689	839	3749.74				-3.67341	1.51894			-3.70434	10.9828			6.54	279	6.54	296	6.54	256
	-3.70471	0.000729687	-3.70385	0.000476488	-3.70326	0.000574737			850	195.064			840	78.8098	840	3524.8				-3.67311	1.65204			-3.70403	11.0266			6.55	279	6.55	284	6.55	254
	-3.7044	0.000748289	-3.70355	0.000475437	-3.70295	0.000546302			851	991.73			841	240.16	841	4353.22				-3.6728	1.71088			-3.70373	11.8395			6.56	266	6.56	263	6.56	267
	-3.70409	0.000705061	-3.70324	0.000495107	-3.70265	0.000537799			852	0			842	80.5052	842	3649.39				-3.67249	1.73535			-3.70342	12.1101			6.57	289	6.57	276	6.57	251
	-3.70379	0.000649295	-3.70293	0.000498721	-3.70234	0.000547082			853	205.977			843	365.19	843	4340.36				-3.67219	1.69386			-3.70312	11.8324			6.58	303	6.58	289	6.58	269
	-3.70348	0.000611861	-3.70263	0.000508776	-3.70203	0.000604534			854	0			844	205.767	844	4929.66				-3.67188	1.5421			-3.70281	11.0339			6.59	289	6.59	272	6.59	267
	-3.70318	0.000623637	-3.70232	0.000522508	-3.70173	0.000637034			855	0			845	83.2676	845	4342.37				-3.67158	1.45002			-3.70251	10.2354			6.6	293	6.6	273	6.6	291
	-3.70287	0.000640157	-3.70202	0.000524664	-3.70142	0.000620109			856	222.999			846	211.43	846	3692.72				-3.67127	1.53403			-3.7022	9.95475			6.61	279	6.61	274	6.61	279
	-3.70257	0.000618113	-3.70171	0.000519138	-3.70112	0.000598738			857	0			847	43.0159	847	3464.49				-3.67097	1.29236			-3.7019	10.393			6.62	287	6.62	265	6.62	263
	-3.70226	0.000611489	-3.70141	0.000524029	-3.70081	0.000573529			858	-235.587			848	87.2382	848	3455.85				-3.67066	1.05336			-3.70159	10.6634			6.63	283	6.63	274	6.63	270
	-3.70196	0.000622723	-3.7011	0.000548265	-3.70051	0.000544845			859	0			849	88.8171	849	2992.77				-3.67036	1.19569			-3.70128	11.0868			6.64	267	6.64	280	6.64	269
	-3.70165	0.000611742	-3.70079	0.000551757	-3.7002	0.00054116			860	0			850	270.166	850	3863.85				-3.67005	1.30138			-3.70098	11.0678			6.65	264	6.65	276	6.65	270
	-3.70134	0.000613484	-3.70049	0.000546612	-3.6999	0.000555929			861	-260.503			851	185.175	851	4551.2				-3.66974	1.52449			-3.70067	10.4948			6.66	290	6.66	270	6.66	283
	-3.70104	0.000618035	-3.70018	0.000524503	-3.69959	0.000546516			862	271.936			852	47.2074	852	3649.38				-3.66944	1.76945			-3.70037	9.86824			6.67	282	6.67	267	6.67	269
	-3.70073	0.000642359	-3.69988	0.000513744	-3.69928	0.000550149			863	1116.91			853	240.91	853	4287.65				-3.66913	1.73182			-3.70006	10.7694			6.68	289	6.68	266	6.68	277
	-3.70043	0.000676834	-3.69957	0.000522097	-3.69898	0.000579573			864	1457.8			854	245.349	854	3443.26				-3.66883	1.74867			-3.69976	11.2792			6.69	280	6.69	267	6.69	280
	-3.70012	0.000702331	-3.69927	0.000529902	-3.69867	0.000600121			865	917.254			855	200.46	855	2936.07				-3.66852	1.71107			-3.69945	11.0907			6.7	285	6.7	275	6.7	255
	-3.69982	0.000691818	-3.69896	0.000537829	-3.69837	0.000584461			866	640.488			856	207.029	856	3824.78				-3.66822	1.51087			-3.69915	10.9827			6.71	276	6.71	291	6.71	253
	-3.69951	0.000667608	-3.69866	0.000534025	-3.69806	0.000567107			867	1001.91			857	213.2	857	3092.23				-3.66791	1.39291			-3.69884	10.9697			6.72	282	6.72	272	6.72	270
	-3.69921	0.000641561	-3.69835	0.000521129	-3.69776	0.000525236			868	1051.45			858	108.949	858	2901.54				-3.66761	1.3017			-3.69853	11.2688			6.73	274	6.73	287	6.73	282
	-3.6989	0.000648239	-3.69804	0.00053266	-3.69745	0.000522654			869	734.571			859	0	859	2795.09				-3.6673	1.47807			-3.69823	11.0162			6.74	295	6.74	317	6.74	270
	-3.69859	0.000680849	-3.69774	0.000551855	-3.69714	0.000541854			870	772.707			860	0	860	2447.53				-3.66699	1.77726			-3.69792	11.5311			6.75	309	6.75	296	6.75	233
	-3.69829	0.000689828	-3.69743	0.0005494	-3.69684	0.000556691			871	408.329			861	0	861	4008.96				-3.66669	1.93823			-3.69762	12.8215			6.76	291	6.76	293	6.76	259
	-3.69798	0.000690731	-3.69713	0.000568154	-3.69653	0.000560706			872	430			862	188.858	862	3182.05				-3.66638	2.08576			-3.69731	12.9582			6.77	282	6.77	267	6.77	269
	-3.69768	0.000688632	-3.69682	0.000610764	-3.69623	0.000565877			873	910.444			863	0	863	3204.09				-3.66608	1.88607			-3.69701	12.2972			6.78	286	6.78	255	6.78	248
	-3.69737	0.000669811	-3.69652	0.000613502	-3.69592	0.000556494			874	0			864	340.205	864	2807.24				-3.66577	1.65963			-3.6967	11.7574			6.79	296	6.79	286	6.79	262
	-3.69707	0.000624452	-3.69621	0.000600342	-3.69562	0.000559447			875	2045.28			865	0	865	2853.34				-3.66547	1.41927			-3.6964	11.6207			6.8	269	6.8	276	6.8	274
	-3.69676	0.000623822	-3.69591	0.000565777	-3.69531	0.00058656			876	544.191			866	148.144	866	2890.65				-3.66516	1.22769			-3.69609	11.6577			6.81	280	6.81	276	6.81	276
	-3.69645	0.000672095	-3.6956	0.000563415	-3.69501	0.000578151			877	583.574			867	0	867	3456.34				-3.66486	1.39442			-3.69578	11.1994			6.82	311	6.82	282	6.82	270
	-3.69615	0.000682989	-3.69529	0.00056434	-3.6947	0.000535173			878	1242.14			868	81.8024	868	3062.66				-3.66455	1.46352			-3.69548	11.2463			6.83	282	6.83	280	6.83	260
	-3.69584	0.000649838	-3.69499	0.000556931	-3.69439	0.000538177			879	660.959			869	85.7031	869	2878.02				-3.66424	1.23787			-3.69517	10.8555			6.84	281	6.84	296	6.84	274
	-3.69554	0.000628748	-3.69468	0.000558163	-3.69409	0.000571295			880	-699.233			870	179.21	870	3505.71				-3.66394	1.33757			-3.69487	10.3987			6.85	280	6.85	288	6.85	289
	-3.69523	0.000640217	-3.69438	0.000543566	-3.69378	0.000608862			881	749.248			871	95.0567	871	2844.8				-3.66363	1.46096			-3.69456	10.1008			6.86	267	6.86	289	6.86	263
	-3.69493	0.00064867	-3.69407	0.000502257	-3.69348	0.000606328			882	0			872	200.356	872	4287.76				-3.66333	1.50567			-3.69426	9.91251			6.87	274	6.87	283	6.87	253
	-3.69462	0.000641111	-3.69377	0.00048446	-3.69317	0.000562698			883	-862.161			873	-105.5	873	2739.78				-3.66302	1.7235			-3.69395	10.6977			6.88	282	6.88	290	6.88	270
	-3.69432	0.00065442	-3.69346	0.000495225	-3.69287	0.000558759			884	1866.83			874	223.702	874	1884.06				-3.66272	1.70801			-3.69365	11.2394			6.89	273	6.89	285	6.89	290
	-3.69401	0.000687492	-3.69316	0.000497978	-3.69256	0.000562331			885	0			875	0	875	4028.46				-3.66241	1.59385			-3.69334	11.7011			6.9	268	6.9	280	6.9	286
	-3.6937	0.000669578	-3.69285	0.000517417	-3.69226	0.000544596			886	0			876	254.61	876	3465.83				-3.66211	1.51118			-3.69303	11.9132			6.91	274	6.91	266	6.91	271
	-3.6934	0.000674521	-3.69254	0.00052061	-3.69195	0.000533027			887	3437.03			877	135.633	877	2618.78				-3.6618	1.43853			-3.69273	11.1233			6.92	289	6.92	271	6.92	276
	-3.69309	0.000743949	-3.69224	0.000538372	-3.69164	0.000522923			888	0			878	287.054	878	2808.39				-3.66149	1.42259			-3.69242	10.1136			6.93	296	6.93	293	6.93	251
	-3.69279	0.000757511	-3.69193	0.000573856	-3.69134	0.000521798			889	3993.42			879	153.21	879	3786.3				-3.66119	1.25545			-3.69212	9.11396			6.94	280	6.94	294	6.94	272
	-3.69248	0.000747209	-3.69163	0.000591369	-3.69103	0.000517512			890	2854.56			880	-162.902	880	3391.14				-3.66088	1.11064			-3.69181	8.89916			6.95	272	6.95	265	6.95	279
	-3.69218	0.00071755	-3.69132	0.00062098	-3.69073	0.00052458			891	0			881	349.808	881	1133.72				-3.66058	0.822668			-3.69151	9.87867			6.96	267	6.96	267	6.96	258
	-3.69187	0.000690296	-3.69102	0.000622408	-3.69042	0.000518405			892	1675.31			882	562.021	882	1700.09				-3.66027	0.879123			-3.6912	10.9936			6.97	276	6.97	260	6.97	268
	-3.69157	0.000714291	-3.69071	0.000635484	-3.69012	0.000502696			893	0			883	0	883	1837.57				-3.65997	1.16002			-3.6909	11.2791			6.98	284	6.98	298	6.98	260
	-3.69126	0.000692015	-3.69041	0.000616358	-3.68981	0.000529992			894	0			884	431.24	884	2530.21				-3.65966	1.29079			-3.69059	11.9323			6.99	306	6.99	301	6.99	288
	-3.69095	0.000661545	-3.6901	0.000576213	-3.68951	0.000544883			895	2076.84			885	0	885	1806.71				-3.65936	1.30539			-3.69028	11.944			7	286	7	295	7	282
	-3.69065	0.000608078	-3.68979	0.000555068	-3.6892	0.000546263			896	2259.15			886	249.288	886	323.38				-3.65905	1.08786			-3.68998	11.8581			7.01	283	7.01	257	7.01	293
	-3.69034	0.000569148	-3.68949	0.000530914	-3.68889	0.000555069			897	2426.6			887	0	887	2069.77				-3.65874	0.912624			-3.68967	11.952			7.02	306	7.02	277	7.02	284
	-3.69004	0.000565025	-3.68918	0.000489361	-3.68859	0.000560327			898	5296.1			888	863.363	888	1492.8				-3.65844	1.0119			-3.68937	11.7235			7.03	315	7.03	296	7.03	271
	-3.68973	0.000569493	-3.68888	0.000454864	-3.68828	0.00057375			899	2830.59			889	0	889	2016.67				-3.65813	1.13393			-3.68906	11.0251			7.04	288	7.04	290	7.04	277
	-3.68943	0.000581356	-3.68857	0.000449058	-3.68798	0.000581887			900	9203.72			890	334.045	890	0				-3.65783	1.2576			-3.68876	11.4576			7.05	297	7.05	258	7.05	292
	-3.68912	0.000572292	-3.68827	0.000472536	-3.68767	0.000571571							891	361.093	891	2797.49				-3.65752	1.17055			-3.68845	12.3393			7.06	292	7.06	273	7.06	282
	-3.68882	0.000581247	-3.68796	0.000485388	-3.68737	0.000551378							892	-770.815	892	2013.9				-3.65722	1.11604			-3.68815	12.1822			7.07	293	7.07	272	7.07	282
	-3.68851	0.000592009	-3.68766	0.000496036	-3.68706	0.000531041							893	2489.95	893	2154.41				-3.65691	1.44523			-3.68784	12.3403			7.08	304	7.08	274	7.08	285
	-3.6882	0.000590193	-3.68735	0.000498276	-3.68676	0.000518168							894	-448.85	894	1160.14				-3.65661	1.67112			-3.68753	12.3857			7.09	306	7.09	287	7.09	283
	-3.6879	0.000616384	-3.68704	0.000515681	-3.68645	0.000508215							895	973.948	895	1263.34				-3.6563	1.821			-3.68723	12.8676			7.1	305	7.1	277	7.1	271
	-3.68759	0.000624065	-3.68674	0.000498702	-3.68614	0.000494988							896	1051.49	896	2715.97				-3.65599	1.75155			-3.68692	13.2103			7.11	295	7.11	279	7.11	275
	-3.68729	0.000671373	-3.68643	0.000463237	-3.68584	0.00053072							897	1702.79	897	1479.81				-3.65569	1.50761			-3.68662	12.2802			7.12	306	7.12	276	7.12	276
	-3.68698	0.0007148	-3.68613	0.000484633	-3.68553	0.000544824							898	609.69	898	0				-3.65538	1.34809			-3.68631	11.4784			7.13	291	7.13	285	7.13	288
	-3.68668	0.000692605	-3.68582	0.000536924	-3.68523	0.000494704							899	0	899	2563.08				-3.65508	1.16276			-3.68601	10.9566			7.14	287	7.14	306	7.14	299
	-3.68637	0.000668179	-3.68552	0.000571299	-3.68492	0.000445199							900	-717.427	900	930.076				-3.65477	1.06181			-3.6857	10.7361			7.15	278	7.15	300	7.15	282
	-3.68607	0.000645002	-3.68521	0.000561518	-3.68462	0.00039548														-3.65447	0.956051			-3.6854	10.9969			7.16	276	7.16	289	7.16	287
	-3.68576	0.000658151	-3.68491	0.000529486	-3.68431	0.000420823														-3.65416	0.868218			-3.68509	11.1148			7.17	264	7.17	299	7.17	278
	-3.68545	0.000716192	-3.6846	0.000514747	-3.68401	0.000465862														-3.65385	0.819283			-3.68478	11.0635			7.18	294	7.18	297	7.18	294
	-3.68515	0.000720403	-3.68429	0.00055852	-3.6837	0.00048553														-3.65355	0.889685			-3.68448	10.8204			7.19	309	7.19	286	7.19	297
	-3.68484	0.000696517	-3.68399	0.000579412	-3.68339	0.000507614														-3.65324	1.07574			-3.68417	10.6338			7.2	283	7.2	271	7.2	294
	-3.68454	0.000630933	-3.68368	0.00057505	-3.68309	0.000498474														-3.65294	1.31406			-3.68387	10.5178			7.21	305	7.21	272	7.21	293
	-3.68423	0.000579719	-3.68338	0.000530626	-3.68278	0.000468791														-3.65263	1.56365			-3.68356	10.0914			7.22	278	7.22	255	7.22	285
	-3.68393	0.000634305	-3.68307	0.00047854	-3.68248	0.000455852														-3.65233	1.64766			-3.68326	9.52268			7.23	273	7.23	274	7.23	305
	-3.68362	0.000672769	-3.68277	0.00046733	-3.68217	0.000456404														-3.65202	1.72416			-3.68295	8.97083			7.24	272	7.24	290	7.24	297
	-3.68332	0.000676117	-3.68246	0.000469701	-3.68187	0.000459101														-3.65172	1.54678			-3.68265	8.96277			7.25	283	7.25	291	7.25	268
	-3.68301	0.000647103	-3.68216	0.000463126	-3.68156	0.000466988														-3.65141	1.32616			-3.68234	10.5097			7.26	290	7.26	286	7.26	275
	-3.6827	0.000668858	-3.68185	0.000470327	-3.68126	0.000497407														-3.6511	1.22627			-3.68203	10.6982			7.27	305	7.27	290	7.27	285
	-3.6824	0.000695811	-3.68154	0.000472276	-3.68095	0.000504185														-3.6508	1.41305			-3.68173	10.3012			7.28	293	7.28	298	7.28	284
	-3.68209	0.000690724	-3.68124	0.000459273	-3.68064	0.000507466														-3.65049	1.71705			-3.68142	10.7289			7.29	287	7.29	306	7.29	301
	-3.68179	0.000698779	-3.68093	0.000447988	-3.68034	0.000504037														-3.65019	1.38633			-3.68112	11.2074			7.3	302	7.3	303	7.3	304
	-3.68148	0.000715323	-3.68063	0.000442805	-3.68003	0.000531397														-3.64988	0.989357			-3.68081	11.2343			7.31	313	7.31	295	7.31	318
	-3.68118	0.000685529	-3.68032	0.000448998	-3.67973	0.000556668														-3.64958	0.967261			-3.68051	10.6599			7.32	304	7.32	285	7.32	311
	-3.68087	0.000651154	-3.68002	0.000403145	-3.67942	0.00055368														-3.64927	1.2497			-3.6802	10.6961			7.33	299	7.33	272	7.33	299
	-3.68057	0.000661315	-3.67971	0.000370385	-3.67912	0.000565409														-3.64897	1.5065			-3.6799	11.1531			7.34	306	7.34	283	7.34	282
	-3.68026	0.000703961	-3.67941	0.000388652	-3.67881	0.000607327														-3.64866	1.3711			-3.67959	11.5006			7.35	308	7.35	288	7.35	286
	-3.67995	0.000718012	-3.6791	0.000413921	-3.67851	0.000599054														-3.64835	1.38767			-3.67928	11.5202			7.36	306	7.36	273	7.36	285
	-3.67965	0.000736023	-3.67879	0.000412894	-3.6782	0.000569229														-3.64805	1.12067			-3.67898	11.3868			7.37	305	7.37	261	7.37	317
	-3.67934	0.000750088	-3.67849	0.00038537	-3.67789	0.000547426														-3.64774	0.837335			-3.67867	12.2749			7.38	308	7.38	272	7.38	303
	-3.67904	0.000736804	-3.67818	0.000373178	-3.67759	0.000483812														-3.64744	0.864146			-3.67837	12.1585			7.39	290	7.39	269	7.39	289
	-3.67873	0.000725354	-3.67788	0.000394638	-3.67728	0.000443171														-3.64713	1.04883			-3.67806	11.3522			7.4	316	7.4	290	7.4	306
	-3.67843	0.00072714	-3.67757	0.000426925	-3.67698	0.000449091														-3.64683	1.03298			-3.67776	11.4485			7.41	321	7.41	292	7.41	332
	-3.67812	0.00075074	-3.67727	0.000453401	-3.67667	0.000484652														-3.64652	1.03888			-3.67745	11.6121			7.42	330	7.42	290	7.42	312
	-3.67782	0.000755752	-3.67696	0.000477242	-3.67637	0.000516715														-3.64622	1.25564			-3.67715	12.3771			7.43	311	7.43	302	7.43	310
	-3.67751	0.000731072	-3.67666	0.000486301	-3.67606	0.000543642														-3.64591	1.32015			-3.67684	12.9335			7.44	298	7.44	278	7.44	300
	-3.6772	0.000698969	-3.67635	0.000485804	-3.67576	0.000573315														-3.6456	1.27987			-3.67653	11.9839			7.45	319	7.45	267	7.45	308
	-3.6769	0.000708219	-3.67604	0.000502228	-3.67545	0.000591966														-3.6453	1.19107			-3.67623	10.8469			7.46	310	7.46	290	7.46	300
	-3.67659	0.000707628	-3.67574	0.000515627	-3.67514	0.000576932														-3.64499	0.788873			-3.67592	10.4834			7.47	319	7.47	317	7.47	303
	-3.67629	0.000676482	-3.67543	0.000511915	-3.67484	0.000514133														-3.64469	0.784414			-3.67562	11.028			7.48	320	7.48	284	7.48	304
	-3.67598	0.000668138	-3.67513	0.000502316	-3.67453	0.000475344														-3.64438	0.924038			-3.67531	11.3115			7.49	304	7.49	287	7.49	290
	-3.67568	0.000660932	-3.67482	0.000505465	-3.67423	0.000477152														-3.64408	0.878874			-3.67501	11.8387			7.5	293	7.5	290	7.5	301
	-3.67537	0.000664982	-3.67452	0.000490814	-3.67392	0.000477211														-3.64377	0.808985			-3.6747	12.5169			7.51	313	7.51	299	7.51	314
	-3.67507	0.000643524	-3.67421	0.00046111	-3.67362	0.000466895														-3.64347	0.864527			-3.6744	12.5116			7.52	318	7.52	288	7.52	321
	-3.67476	0.000624582	-3.67391	0.000468962	-3.67331	0.000484911														-3.64316	0.769947			-3.67409	12.1492			7.53	327	7.53	272	7.53	302
	-3.67445	0.000637187	-3.6736	0.000466396	-3.67301	0.000520403														-3.64285	0.5305			-3.67378	12.1455			7.54	325	7.54	295	7.54	311
	-3.67415	0.000616833	-3.67329	0.000465555	-3.6727	0.000524258														-3.64255	0.392626			-3.67348	11.9421			7.55	302	7.55	314	7.55	311
	-3.67384	0.000624139	-3.67299	0.000473882	-3.67239	0.000509888														-3.64224	0.512911			-3.67317	11.5027			7.56	305	7.56	311	7.56	314
	-3.67354	0.000629249	-3.67268	0.000486685	-3.67209	0.000534421														-3.64194	0.527101			-3.67287	11.4761			7.57	313	7.57	324	7.57	287
	-3.67323	0.000640023	-3.67238	0.000491278	-3.67178	0.000577734														-3.64163	0.392326			-3.67256	11.6865			7.58	305	7.58	307	7.58	310
	-3.67293	0.000648483	-3.67207	0.000509822	-3.67148	0.000611266														-3.64133	0.383691			-3.67226	11.9622			7.59	299	7.59	308	7.59	332
	-3.67262	0.000612504	-3.67177	0.000522307	-3.67117	0.00059608														-3.64102	0.485971			-3.67195	11.6218			7.6	296	7.6	308	7.6	321
	-3.67232	0.000619851	-3.67146	0.000491929	-3.67087	0.000560732														-3.64072	0.600549			-3.67164	11.2046			7.61	295	7.61	274	7.61	315
	-3.67201	0.000647753	-3.67116	0.000496853	-3.67056	0.000539249														-3.64041	0.821912			-3.67134	11.4031			7.62	286	7.62	305	7.62	316
	-3.6717	0.000678786	-3.67085	0.000535692	-3.67026	0.000548535														-3.6401	0.896253			-3.67103	11.2474			7.63	289	7.63	320	7.63	322
	-3.6714	0.000684741	-3.67054	0.00052239	-3.66995	0.000569088														-3.6398	0.781507			-3.67073	10.9167			7.64	315	7.64	319	7.64	330
	-3.67109	0.000676936	-3.67024	0.000521437	-3.66964	0.000562739														-3.63949	0.552137			-3.67042	10.6451			7.65	321	7.65	309	7.65	317
	-3.67079	0.000689033	-3.66993	0.000549859	-3.66934	0.000548921														-3.63919	0.386354			-3.67012	9.91957			7.66	304	7.66	309	7.66	333
	-3.67048	0.000642057	-3.66963	0.00056119	-3.66903	0.000561739														-3.63888	0.153328			-3.66981	9.40068			7.67	288	7.67	325	7.67	316
	-3.67018	0.000626646	-3.66932	0.00057256	-3.66873	0.00057976														-3.63858	0.0250438			-3.66951	9.32552			7.68	302	7.68	298	7.68	311
	-3.66987	0.000626294	-3.66902	0.000577377	-3.66842	0.000563012														-3.63827	0.296298			-3.6692	9.33434			7.69	295	7.69	295	7.69	325
	-3.66957	0.000640298	-3.66871	0.000579324	-3.66812	0.00053622														-3.63797	0.464188			-3.66889	10.0646			7.7	300	7.7	295	7.7	314
	-3.66926	0.000682663	-3.66841	0.000571538	-3.66781	0.000512584														-3.63766	0.548851			-3.66859	11.019			7.71	281	7.71	311	7.71	304
	-3.66895	0.000704816	-3.6681	0.000535942	-3.66751	0.000493094														-3.63735	0.992249			-3.66828	11.5007			7.72	287	7.72	295	7.72	323
	-3.66865	0.00068743	-3.66779	0.000480654	-3.6672	0.000486104														-3.63705	0.899983			-3.66798	11.2894			7.73	298	7.73	285	7.73	335
	-3.66834	0.000705699	-3.66749	0.000455962	-3.66689	0.000474088														-3.63674	0.820908			-3.66767	11.3957			7.74	322	7.74	297	7.74	314
	-3.66804	0.000716477	-3.66718	0.000470023	-3.66659	0.000429959														-3.63644	1.13915			-3.66737	11.3826			7.75	311	7.75	315	7.75	299
	-3.66773	0.000704443	-3.66688	0.000490525	-3.66628	0.000447393														-3.63613	1.38012			-3.66706	11.3886			7.76	301	7.76	327	7.76	325
	-3.66743	0.000692327	-3.66657	0.000506952	-3.66598	0.000474954														-3.63583	1.41192			-3.66676	11.3268			7.77	299	7.77	315	7.77	356
	-3.66712	0.000661719	-3.66627	0.000543316	-3.66567	0.00048381														-3.63552	1.35818			-3.66645	11.2556			7.78	305	7.78	304	7.78	333
	-3.66682	0.000651872	-3.66596	0.0005699	-3.66537	0.000516734														-3.63522	1.14183			-3.66614	11.8315			7.79	328	7.79	329	7.79	316
	-3.66651	0.0006876	-3.66565	0.000560325	-3.66506	0.000589997														-3.63491	0.673839			-3.66584	12.0151			7.8	296	7.8	325	7.8	314
	-3.6662	0.000705631	-3.66535	0.000530753	-3.66475	0.000629855														-3.6346	0.420877			-3.66553	12.7217			7.81	316	7.81	321	7.81	325
	-3.6659	0.000719493	-3.66504	0.000514091	-3.66445	0.000625854														-3.6343	0.75353			-3.66523	13.1412			7.82	304	7.82	303	7.82	328
	-3.66559	0.000737606	-3.66474	0.000540431	-3.66414	0.000607327														-3.63399	1.11394			-3.66492	12.4904			7.83	321	7.83	292	7.83	355
	-3.66529	0.000758435	-3.66443	0.000571944	-3.66384	0.000592231														-3.63369	1.12476			-3.66462	11.6537			7.84	315	7.84	309	7.84	346
	-3.66498	0.000724559	-3.66413	0.000554637	-3.66353	0.000582903														-3.63338	1.18842			-3.66431	11.3223			7.85	317	7.85	301	7.85	351
	-3.66468	0.000706433	-3.66382	0.000541981	-3.66323	0.000560175														-3.63308	1.11128			-3.66401	11.4371			7.86	313	7.86	287	7.86	316
	-3.66437	0.000697033	-3.66352	0.000511108	-3.66292	0.000542536														-3.63277	0.942025			-3.6637	11.2174			7.87	323	7.87	281	7.87	349
	-3.66407	0.000620356	-3.66321	0.000478663	-3.66262	0.0005475														-3.63247	1.00303			-3.66339	11.6038			7.88	318	7.88	302	7.88	342
	-3.66376	0.000559678	-3.6629	0.000491063	-3.66231	0.00053099														-3.63216	1.05735			-3.66309	11.8002			7.89	334	7.89	313	7.89	338
	-3.66345	0.000595285	-3.6626	0.000522562	-3.662	0.000518054														-3.63185	0.975794			-3.66278	11.2551			7.9	314	7.9	315	7.9	344
	-3.66315	0.000597965	-3.66229	0.000506947	-3.6617	0.000516819														-3.63155	0.760236			-3.66248	11.3147			7.91	307	7.91	291	7.91	340
	-3.66284	0.000577391	-3.66199	0.000499631	-3.66139	0.000491361														-3.63124	0.484075			-3.66217	12.4854			7.92	308	7.92	284	7.92	350
	-3.66254	0.000611438	-3.66168	0.000496462	-3.66109	0.000497241														-3.63094	0.431406			-3.66187	12.963			7.93	306	7.93	309	7.93	352
	-3.66223	0.000624646	-3.66138	0.00046675	-3.66078	0.000523692														-3.63063	0.348059			-3.66156	12.0417			7.94	308	7.94	296	7.94	332
	-3.66193	0.000610231	-3.66107	0.000448954	-3.66048	0.000498239														-3.63033	0.270671			-3.66126	12.1208			7.95	304	7.95	302	7.95	331
	-3.66162	0.000623291	-3.66077	0.000465784	-3.66017	0.0004563														-3.63002	0.22595			-3.66095	13.1076			7.96	333	7.96	320	7.96	331
	-3.66131	0.000651783	-3.66046	0.000473936	-3.65987	0.000453278														-3.62972	0.0763119			-3.66064	13.2806			7.97	311	7.97	326	7.97	352
	-3.66101	0.000673539	-3.66015	0.00044976	-3.65956	0.000432046														-3.62941	0.12298			-3.66034	12.3477			7.98	299	7.98	312	7.98	360
	-3.6607	0.000665946	-3.65985	0.000454721	-3.65925	0.000422654														-3.6291	0.284661			-3.66003	11.7301			7.99	318	7.99	290	7.99	381
	-3.6604	0.000625706	-3.65954	0.000483242	-3.65895	0.000476219														-3.6288	0.324824			-3.65973	11.2695			8	301	8	298	8	374
	-3.66009	0.0005629	-3.65924	0.00052218	-3.65864	0.00050438														-3.62849	0.304414			-3.65942	11.1497			8.01	310	8.01	320	8.01	329
	-3.65979	0.000554114	-3.65893	0.000546558	-3.65834	0.000512829														-3.62819	0.277703			-3.65912	11.2517			8.02	316	8.02	305	8.02	350
	-3.65948	0.000648152	-3.65863	0.000516678	-3.65803	0.000550588														-3.62788	0.104432			-3.65881	11.8245			8.03	304	8.03	297	8.03	355
	-3.65918	0.000735412	-3.65832	0.000489831	-3.65773	0.000561435														-3.62758	0.410421			-3.65851	11.7708			8.04	314	8.04	301	8.04	368
	-3.65887	0.00071355	-3.65802	0.000494467	-3.65742	0.000532903														-3.62727	0.767551			-3.6582	11.2531			8.05	320	8.05	301	8.05	331
	-3.65856	0.000662079	-3.65771	0.000514727	-3.65712	0.000521265														-3.62697	0.772887			-3.65789	10.592			8.06	323	8.06	314	8.06	338
	-3.65826	0.000595154	-3.6574	0.00051682	-3.65681	0.000547142														-3.62666	0.794825			-3.65759	10.8845			8.07	351	8.07	301	8.07	367
	-3.65795	0.000523881	-3.6571	0.000510448	-3.6565	0.000557163														-3.62635	0.881964			-3.65728	11.3723			8.08	312	8.08	304	8.08	368
	-3.65765	0.000519906	-3.65679	0.00051192	-3.6562	0.000551458														-3.62605	0.929905			-3.65698	11.6089			8.09	318	8.09	312	8.09	358
	-3.65734	0.000547438	-3.65649	0.000489831	-3.65589	0.000550627														-3.62574	0.871971			-3.65667	11.7545			8.1	328	8.1	289	8.1	351
	-3.65704	0.000554711	-3.65618	0.000479789	-3.65559	0.0005553														-3.62544	0.589096			-3.65637	11.7689			8.11	313	8.11	299	8.11	358
	-3.65673	0.000570422	-3.65588	0.000489963	-3.65528	0.000571137														-3.62513	0.605002			-3.65606	11.3789			8.12	306	8.12	313	8.12	362
	-3.65643	0.000590318	-3.65557	0.000485777	-3.65498	0.000566955														-3.62483	0.594653			-3.65576	11.3242			8.13	313	8.13	307	8.13	373
	-3.65612	0.000570505	-3.65527	0.000461874	-3.65467	0.000560312														-3.62452	0.560548			-3.65545	11.1697			8.14	284	8.14	290	8.14	366
	-3.65581	0.000573039	-3.65496	0.0004746	-3.65437	0.000561996														-3.62422	0.796399			-3.65514	11.8648			8.15	285	8.15	285	8.15	377
	-3.65551	0.000598091	-3.65465	0.000491865	-3.65406	0.000576724														-3.62391	0.836976			-3.65484	12.2478			8.16	310	8.16	276	8.16	380
	-3.6552	0.000595283	-3.65435	0.000506228	-3.65375	0.000549138														-3.6236	0.815502			-3.65453	12.1533			8.17	310	8.17	289	8.17	350
	-3.6549	0.000612832	-3.65404	0.000501514	-3.65345	0.000515775														-3.6233	0.605029			-3.65423	11.986			8.18	295	8.18	286	8.18	370
	-3.65459	0.000617919	-3.65374	0.00051748	-3.65314	0.000504419														-3.62299	0.520121			-3.65392	11.8506			8.19	303	8.19	303	8.19	364
	-3.65429	0.000640226	-3.65343	0.000496662	-3.65284	0.000480152														-3.62269	0.289918			-3.65362	11.9149			8.2	304	8.2	302	8.2	377
	-3.65398	0.000641911	-3.65313	0.000448011	-3.65253	0.000499847														-3.62238	0.185607			-3.65331	12.4274			8.21	308	8.21	310	8.21	407
	-3.65368	0.000618971	-3.65282	0.000422716	-3.65223	0.000545972														-3.62208	0.315315			-3.65301	12.0562			8.22	329	8.22	320	8.22	379
	-3.65337	0.000625236	-3.65252	0.000438085	-3.65192	0.000573394														-3.62177	0.772829			-3.6527	11.0562			8.23	329	8.23	307	8.23	370
	-3.65306	0.000649711	-3.65221	0.000489087	-3.65162	0.000562991														-3.62147	1.15754			-3.65239	10.205			8.24	366	8.24	304	8.24	377
	-3.65276	0.000687023	-3.6519	0.000523065	-3.65131	0.000549532														-3.62116	1.14443			-3.65209	10.0406			8.25	349	8.25	294	8.25	360
	-3.65245	0.000684612	-3.6516	0.000515412	-3.651	0.000520875														-3.62085	0.972885			-3.65178	10.1502			8.26	344	8.26	306	8.26	381
	-3.65215	0.000631826	-3.65129	0.00049787	-3.6507	0.000500917														-3.62055	0.670983			-3.65148	9.71088			8.27	303	8.27	318	8.27	384
	-3.65184	0.00063919	-3.65099	0.000497102	-3.65039	0.000510986														-3.62024	0.405361			-3.65117	9.60893			8.28	313	8.28	309	8.28	383
	-3.65154	0.000671129	-3.65068	0.000469078	-3.65009	0.000538424														-3.61994	0.38796			-3.65087	9.66804			8.29	302	8.29	301	8.29	384
	-3.65123	0.000688456	-3.65038	0.000482663	-3.64978	0.000531156														-3.61963	0.476241			-3.65056	10.5078			8.3	323	8.3	319	8.3	388
	-3.65093	0.000669906	-3.65007	0.000533878	-3.64948	0.000491335														-3.61933	0.803038			-3.65026	10.974			8.31	322	8.31	291	8.31	396
	-3.65062	0.000634963	-3.64977	0.000535785	-3.64917	0.000505503														-3.61902	1.01529			-3.64995	10.7419			8.32	301	8.32	303	8.32	394
	-3.65031	0.000652535	-3.64946	0.000507201	-3.64887	0.000520497														-3.61871	1.1259			-3.64964	10.4589			8.33	310	8.33	286	8.33	385
	-3.65001	0.000659346	-3.64915	0.000471172	-3.64856	0.000500565														-3.61841	1.18872			-3.64934	9.71541			8.34	332	8.34	277	8.34	382
	-3.6497	0.000635352	-3.64885	0.000490315	-3.64825	0.000515678														-3.6181	1.03126			-3.64903	9.45173			8.35	336	8.35	313	8.35	385
	-3.6494	0.000640055	-3.64854	0.000522767	-3.64795	0.000518822														-3.6178	0.717006			-3.64873	9.71974			8.36	342	8.36	283	8.36	396
	-3.64909	0.000713496	-3.64824	0.000536973	-3.64764	0.000504516														-3.61749	0.37717			-3.64842	9.7807			8.37	321	8.37	276	8.37	392
	-3.64879	0.00076181	-3.64793	0.000518586	-3.64734	0.000521635														-3.61719	0.0866231			-3.64812	9.37456			8.38	313	8.38	311	8.38	393
	-3.64848	0.000746801	-3.64763	0.00048354	-3.64703	0.000555739														-3.61688	0.156304			-3.64781	9.00041			8.39	316	8.39	318	8.39	368
	-3.64818	0.000685821	-3.64732	0.00044924	-3.64673	0.000577824														-3.61658	0.315244			-3.64751	9.73166			8.4	344	8.4	312	8.4	373
	-3.64787	0.000632745	-3.64702	0.000409438	-3.64642	0.00054626														-3.61627	0.0846215			-3.6472	10.529			8.41	328	8.41	302	8.41	384
	-3.64756	0.000653206	-3.64671	0.000384131	-3.64612	0.000523057														-3.61596	0.0199468			-3.64689	10.9138			8.42	322	8.42	284	8.42	417
	-3.64726	0.000697115	-3.6464	0.000403026	-3.64581	0.000562954														-3.61566	0.269588			-3.64659	11.6113			8.43	326	8.43	291	8.43	404
	-3.64695	0.000718746	-3.6461	0.000447657	-3.6455	0.000554686														-3.61535	0.291574			-3.64628	12.2723			8.44	323	8.44	296	8.44	412
	-3.64665	0.000680082	-3.64579	0.000444546	-3.6452	0.000569286														-3.61505	0.395323			-3.64598	12.4571			8.45	314	8.45	294	8.45	385
	-3.64634	0.000664515	-3.64549	0.000411277	-3.64489	0.000544957														-3.61474	0.595441			-3.64567	12.0484			8.46	323	8.46	304	8.46	375
	-3.64604	0.000683702	-3.64518	0.00042923	-3.64459	0.000518149														-3.61444	0.494774			-3.64537	11.5461			8.47	315	8.47	296	8.47	395
	-3.64573	0.000673737	-3.64488	0.000491381	-3.64428	0.000511212														-3.61413	0.364227			-3.64506	11.9811			8.48	334	8.48	305	8.48	372
	-3.64543	0.000648763	-3.64457	0.000533369	-3.64398	0.000512241														-3.61383	0.464894			-3.64476	12.5372			8.49	350	8.49	331	8.49	391
	-3.64512	0.00063075	-3.64427	0.000518092	-3.64367	0.000545575														-3.61352	0.284822			-3.64445	11.724			8.5	352	8.5	321	8.5	394
	-3.64481	0.00062455	-3.64396	0.000510233	-3.64337	0.000579432														-3.61321	-0.0149693			-3.64414	11.7331			8.51	343	8.51	311	8.51	407
	-3.64451	0.000599027	-3.64365	0.000501665	-3.64306	0.000576972														-3.61291	-0.158831			-3.64384	11.7432			8.52	321	8.52	307	8.52	402
	-3.6442	0.000546293	-3.64335	0.000494804	-3.64275	0.000555237														-3.6126	-0.338901			-3.64353	11.7274			8.53	307	8.53	316	8.53	395
	-3.6439	0.000548951	-3.64304	0.000487634	-3.64245	0.000553215														-3.6123	-0.117347			-3.64323	12.0837			8.54	298	8.54	303	8.54	416
	-3.64359	0.000549784	-3.64274	0.000468322	-3.64214	0.00053331														-3.61199	0.0515501			-3.64292	12.5759			8.55	305	8.55	298	8.55	425
	-3.64329	0.000542142	-3.64243	0.000456085	-3.64184	0.000468642														-3.61169	0.201254			-3.64262	11.8835			8.56	324	8.56	306	8.56	412
	-3.64298	0.000544584	-3.64213	0.000472023	-3.64153	0.00044435														-3.61138	0.351485			-3.64231	10.9826			8.57	335	8.57	314	8.57	423
	-3.64268	0.000507106	-3.64182	0.000506761	-3.64123	0.00047193														-3.61108	0.25278			-3.64201	11.2789			8.58	330	8.58	306	8.58	432
	-3.64237	0.000474741	-3.64152	0.000552036	-3.64092	0.000507619														-3.61077	0.196956			-3.6417	11.5705			8.59	342	8.59	323	8.59	432
	-3.64206	0.000448037	-3.64121	0.000564912	-3.64062	0.000520932														-3.61046	0.203514			-3.64139	10.8097			8.6	354	8.6	320	8.6	466
	-3.64176	0.000476058	-3.6409	0.000535086	-3.64031	0.000490827														-3.61016	-0.170461			-3.64109	10.1423			8.61	343	8.61	304	8.61	452
	-3.64145	0.000538129	-3.6406	0.000495112	-3.64	0.000464454														-3.60985	-0.282747			-3.64078	10.6068			8.62	338	8.62	298	8.62	469
	-3.64115	0.000574692	-3.64029	0.000499196	-3.6397	0.000483871														-3.60955	0.0922955			-3.64048	11.6127			8.63	345	8.63	331	8.63	467
	-3.64084	0.000599748	-3.63999	0.000492295	-3.63939	0.000477046														-3.60924	0.265423			-3.64017	11.094			8.64	315	8.64	333	8.64	505
	-3.64054	0.000656949	-3.63968	0.000487791	-3.63909	0.000526007														-3.60894	0.165833			-3.63987	10.1968			8.65	319	8.65	318	8.65	556
	-3.64023	0.000702188	-3.63938	0.000476913	-3.63878	0.00055212														-3.60863	0.266165			-3.63956	10.237			8.66	334	8.66	329	8.66	566
	-3.63993	0.000689176	-3.63907	0.000467486	-3.63848	0.00053082														-3.60833	0.367422			-3.63925	11.1037			8.67	334	8.67	317	8.67	601
	-3.63962	0.000668416	-3.63877	0.000489513	-3.63817	0.000523845														-3.60802	0.164211			-3.63895	11.6691			8.68	327	8.68	325	8.68	620
	-3.63931	0.000616152	-3.63846	0.000520894	-3.63787	0.000533783														-3.60771	-0.0665025			-3.63864	11.2157			8.69	328	8.69	334	8.69	631
	-3.63901	0.000594451	-3.63815	0.000518732	-3.63756	0.000564686														-3.60741	0.00661286			-3.63834	10.8536			8.7	314	8.7	329	8.7	632
	-3.6387	0.000617498	-3.63785	0.000562207	-3.63725	0.000561673														-3.6071	0.173199			-3.63803	10.5846			8.71	313	8.71	305	8.71	654
	-3.6384	0.000599588	-3.63754	0.000591457	-3.63695	0.000517211														-3.6068	0.320932			-3.63773	10.8822			8.72	339	8.72	318	8.72	615
	-3.63809	0.000604547	-3.63724	0.000554769	-3.63664	0.000453903														-3.60649	0.33158			-3.63742	11.5682			8.73	340	8.73	308	8.73	592
	-3.63779	0.000624089	-3.63693	0.000486871	-3.63634	0.000461863														-3.60619	0.116323			-3.63712	12.1779			8.74	353	8.74	316	8.74	576
	-3.63748	0.00064791	-3.63663	0.000452152	-3.63603	0.000509533														-3.60588	0.127313			-3.63681	11.8066			8.75	346	8.75	337	8.75	575
	-3.63718	0.000643795	-3.63632	0.000511534	-3.63573	0.000548589														-3.60558	0.112739			-3.6365	11.2319			8.76	344	8.76	316	8.76	529
	-3.63687	0.00060179	-3.63602	0.0005581	-3.63542	0.000561244														-3.60527	-0.0230723			-3.6362	12.0233			8.77	337	8.77	300	8.77	501
	-3.63656	0.000571664	-3.63571	0.00054829	-3.63512	0.000550148														-3.60496	0.0320553			-3.63589	12.3606			8.78	326	8.78	318	8.78	502
	-3.63626	0.000559522	-3.6354	0.000520718	-3.63481	0.000557405														-3.60466	-0.0242715			-3.63559	11.3167			8.79	331	8.79	314	8.79	483
	-3.63595	0.000550139	-3.6351	0.000502306	-3.6345	0.000559756														-3.60435	-0.119346			-3.63528	10.8257			8.8	334	8.8	322	8.8	452
	-3.63565	0.000582061	-3.63479	0.000463357	-3.6342	0.000538365														-3.60405	-0.247275			-3.63498	10.9508			8.81	324	8.81	337	8.81	446
	-3.63534	0.000609596	-3.63449	0.000418158	-3.63389	0.00050871														-3.60374	-0.425226			-3.63467	11.9197			8.82	343	8.82	347	8.82	440
	-3.63504	0.000642992	-3.63418	0.000448482	-3.63359	0.000503718														-3.60344	-0.596973			-3.63437	12.4861			8.83	344	8.83	329	8.83	461
	-3.63473	0.000624983	-3.63388	0.000508605	-3.63328	0.000504406														-3.60313	-0.726418			-3.63406	12.2469			8.84	362	8.84	325	8.84	441
	-3.63443	0.000588945	-3.63357	0.000512042	-3.63298	0.000508111														-3.60283	-0.669087			-3.63375	11.4785			8.85	332	8.85	329	8.85	428
	-3.63412	0.000590148	-3.63327	0.000495044	-3.63267	0.000500913														-3.60252	-0.476538			-3.63345	10.6652			8.86	347	8.86	316	8.86	443
	-3.63381	0.000627687	-3.63296	0.000505485	-3.63237	0.000476979														-3.60221	-0.0793881			-3.63314	10.7921			8.87	335	8.87	309	8.87	446
	-3.63351	0.000635049	-3.63265	0.000512067	-3.63206	0.000469273														-3.60191	0.352065			-3.63284	11.2257			8.88	350	8.88	346	8.88	471
	-3.6332	0.000629081	-3.63235	0.000522733	-3.63175	0.000514991														-3.6016	0.28932			-3.63253	11.6637			8.89	330	8.89	347	8.89	474
	-3.6329	0.000575335	-3.63204	0.000514028	-3.63145	0.000570228														-3.6013	0.0457246			-3.63223	11.2193			8.9	340	8.9	333	8.9	462
	-3.63259	0.000563525	-3.63174	0.000497337	-3.63114	0.000580127														-3.60099	-0.0768589			-3.63192	10.6012			8.91	339	8.91	340	8.91	446
	-3.63229	0.000620459	-3.63143	0.000553263	-3.63084	0.000538846														-3.60069	0.0319796			-3.63162	11.338			8.92	345	8.92	335	8.92	447
	-3.63198	0.000690541	-3.63113	0.000554603	-3.63053	0.000526151														-3.60038	0.207506			-3.63131	12.9719			8.93	333	8.93	334	8.93	465
	-3.63168	0.000710161	-3.63082	0.000541115	-3.63023	0.000541425														-3.60008	0.277371			-3.631	14.2378			8.94	318	8.94	326	8.94	449
	-3.63137	0.000700402	-3.63051	0.000528621	-3.62992	0.00054438														-3.59977	0.155315			-3.6307	14.4081			8.95	300	8.95	329	8.95	434
	-3.63106	0.000684945	-3.63021	0.000501034	-3.62961	0.000520948														-3.59946	0.0283718			-3.63039	14.3225			8.96	326	8.96	330	8.96	439
	-3.63076	0.000633344	-3.6299	0.000512375	-3.62931	0.000490591														-3.59916	0.114958			-3.63009	13.9341			8.97	344	8.97	323	8.97	447
	-3.63045	0.000593783	-3.6296	0.000526616	-3.629	0.000465383														-3.59885	0.246089			-3.62978	12.7189			8.98	317	8.98	321	8.98	464
	-3.63015	0.000584791	-3.62929	0.000523911	-3.6287	0.000469429														-3.59855	-0.123404			-3.62948	11.4224			8.99	331	8.99	326	8.99	460
	-3.62984	0.000592739	-3.62899	0.000521075	-3.62839	0.000459932														-3.59824	-0.601778			-3.62917	11.3253			9	354	9	332	9	460
	-3.62954	0.000615319	-3.62868	0.000502912	-3.62809	0.000475141														-3.59794	-0.435612			-3.62887	11.6394			9.01	354	9.01	343	9.01	482
	-3.62923	0.000677825	-3.62838	0.000487045	-3.62778	0.000501665														-3.59763	-0.0359679			-3.62856	11.5838			9.02	347	9.02	309	9.02	481
	-3.62893	0.000753423	-3.62807	0.000516669	-3.62748	0.000536689														-3.59733	0.278536			-3.62825	11.5744			9.03	343	9.03	301	9.03	476
	-3.62862	0.000809656	-3.62776	0.000526195	-3.62717	0.000564131														-3.59702	0.626016			-3.62795	11.7232			9.04	337	9.04	330	9.04	482
	-3.62831	0.000832149	-3.62746	0.000512527	-3.62686	0.000580544														-3.59671	0.582364			-3.62764	10.7377			9.05	334	9.05	350	9.05	480
	-3.62801	0.000769967	-3.62715	0.0004701	-3.62656	0.000580138														-3.59641	0.244219			-3.62734	9.34711			9.06	358	9.06	362	9.06	465
	-3.6277	0.000672911	-3.62685	0.0004431	-3.62625	0.000546735														-3.5961	0.0786364			-3.62703	9.01318			9.07	355	9.07	317	9.07	449
	-3.6274	0.000638992	-3.62654	0.000474508	-3.62595	0.00053381														-3.5958	0.128025			-3.62673	8.91882			9.08	339	9.08	332	9.08	470
	-3.62709	0.000672988	-3.62624	0.000454467	-3.62564	0.000540862														-3.59549	0.0853316			-3.62642	9.40134			9.09	325	9.09	314	9.09	510
	-3.62679	0.000658244	-3.62593	0.000391675	-3.62534	0.000538138														-3.59519	0.144322			-3.62612	10.016			9.1	341	9.1	320	9.1	485
	-3.62648	0.000686045	-3.62563	0.000390831	-3.62503	0.000531182														-3.59488	0.626844			-3.62581	10.5168			9.11	348	9.11	313	9.11	483
	-3.62617	0.000705672	-3.62532	0.000435374	-3.62473	0.000542639														-3.59458	0.70753			-3.6255	10.0064			9.12	352	9.12	308	9.12	459
	-3.62587	0.000705122	-3.62501	0.000459391	-3.62442	0.00054557														-3.59427	0.422399			-3.6252	9.49387			9.13	358	9.13	318	9.13	456
	-3.62556	0.00074617	-3.62471	0.000447489	-3.62411	0.000558329														-3.59396	0.0156711			-3.62489	9.92185			9.14	345	9.14	340	9.14	472
	-3.62526	0.000822689	-3.6244	0.000427715	-3.62381	0.00058818														-3.59366	-0.198761			-3.62459	10.4352			9.15	338	9.15	315	9.15	503
	-3.62495	0.000829854	-3.6241	0.000427936	-3.6235	0.000607017														-3.59335	0.000898227			-3.62428	10.3581			9.16	320	9.16	326	9.16	479
	-3.62465	0.000759067	-3.62379	0.000417018	-3.6232	0.000566995														-3.59305	0.104201			-3.62398	10.3939			9.17	349	9.17	355	9.17	455
	-3.62434	0.00067466	-3.62349	0.000418412	-3.62289	0.000550294														-3.59274	-0.0922767			-3.62367	10.6427			9.18	347	9.18	332	9.18	486
	-3.62404	0.000642267	-3.62318	0.000404447	-3.62259	0.000538396														-3.59244	-0.29473			-3.62337	10.8502			9.19	335	9.19	320	9.19	505
	-3.62373	0.000658519	-3.62288	0.000390053	-3.62228	0.000466261														-3.59213	-0.520131			-3.62306	10.6192			9.2	337	9.2	333	9.2	516
	-3.62342	0.000680483	-3.62257	0.000418854	-3.62198	0.000406409														-3.59183	-0.589882			-3.62275	9.65877			9.21	337	9.21	322	9.21	490
	-3.62312	0.000693339	-3.62226	0.000499621	-3.62167	0.000387902														-3.59152	-0.454293			-3.62245	9.24645			9.22	346	9.22	304	9.22	456
	-3.62281	0.000715343	-3.62196	0.000548607	-3.62136	0.000419801														-3.59121	-0.297948			-3.62214	9.7428			9.23	329	9.23	319	9.23	460
	-3.62251	0.000713985	-3.62165	0.000516297	-3.62106	0.000487176														-3.59091	-0.44651			-3.62184	10.4769			9.24	344	9.24	318	9.24	474
	-3.6222	0.000672027	-3.62135	0.000486439	-3.62075	0.000543118														-3.5906	-0.266327			-3.62153	10.9021			9.25	362	9.25	314	9.25	470
	-3.6219	0.000661412	-3.62104	0.000476256	-3.62045	0.000536273														-3.5903	0.114414			-3.62123	10.784			9.26	371	9.26	312	9.26	480
	-3.62159	0.000648471	-3.62074	0.000488699	-3.62014	0.000518493														-3.58999	-0.00980176			-3.62092	9.91837			9.27	341	9.27	294	9.27	508
	-3.62129	0.000646829	-3.62043	0.000501905	-3.61984	0.000519846														-3.58969	0.0674748			-3.62062	9.76154			9.28	331	9.28	327	9.28	490
	-3.62098	0.000661825	-3.62013	0.000505778	-3.61953	0.00054013														-3.58938	0.256097			-3.62031	10.4117			9.29	351	9.29	333	9.29	488
	-3.62067	0.000632363	-3.61982	0.000533927	-3.61923	0.000558626														-3.58908	0.161007			-3.62	10.6209			9.3	342	9.3	320	9.3	483
	-3.62037	0.000606836	-3.61951	0.000539668	-3.61892	0.000510403														-3.58877	0.098945			-3.6197	10.9291			9.31	347	9.31	319	9.31	474
	-3.62006	0.00063139	-3.61921	0.000520781	-3.61861	0.00048557														-3.58846	-0.24559			-3.61939	10.7038			9.32	332	9.32	320	9.32	486
	-3.61976	0.000661416	-3.6189	0.000513901	-3.61831	0.000478595														-3.58816	-0.401391			-3.61909	10.0502			9.33	342	9.33	328	9.33	502
	-3.61945	0.000648963	-3.6186	0.000496398	-3.618	0.000463554														-3.58785	-0.44354			-3.61878	10.1661			9.34	343	9.34	315	9.34	502
	-3.61915	0.000644967	-3.61829	0.000493738	-3.6177	0.000484533														-3.58755	-0.453733			-3.61848	10.3205			9.35	368	9.35	310	9.35	489
	-3.61884	0.000657713	-3.61799	0.000493694	-3.61739	0.000532264														-3.58724	-0.297969			-3.61817	11.4721			9.36	345	9.36	322	9.36	480
	-3.61854	0.000634437	-3.61768	0.000485749	-3.61709	0.000550181														-3.58694	-0.294947			-3.61787	12.1146			9.37	340	9.37	336	9.37	488
	-3.61823	0.000625863	-3.61738	0.000490232	-3.61678	0.000536259														-3.58663	-0.486487			-3.61756	11.922			9.38	328	9.38	327	9.38	471
	-3.61792	0.000618274	-3.61707	0.000445417	-3.61648	0.000502929														-3.58632	-0.785443			-3.61725	11.3948			9.39	318	9.39	327	9.39	477
	-3.61762	0.000589302	-3.61676	0.000405877	-3.61617	0.000477414														-3.58602	-0.727644			-3.61695	11.3593			9.4	336	9.4	325	9.4	485
	-3.61731	0.000577715	-3.61646	0.00043881	-3.61586	0.000478372														-3.58571	-0.437232			-3.61664	11.7537			9.41	360	9.41	325	9.41	506
	-3.61701	0.000630401	-3.61615	0.000488622	-3.61556	0.000490387														-3.58541	-0.215654			-3.61634	11.9299			9.42	369	9.42	329	9.42	491
	-3.6167	0.000664835	-3.61585	0.000501533	-3.61525	0.00048787														-3.5851	0.0114806			-3.61603	12.542			9.43	350	9.43	335	9.43	500
	-3.6164	0.000647774	-3.61554	0.000494819	-3.61495	0.000481295														-3.5848	-0.117579			-3.61573	12.1602			9.44	332	9.44	332	9.44	509
	-3.61609	0.000626792	-3.61524	0.000492227	-3.61464	0.000461561														-3.58449	-0.0854572			-3.61542	11.6279			9.45	335	9.45	325	9.45	498
	-3.61579	0.000643764	-3.61493	0.000520258	-3.61434	0.000450327														-3.58419	-0.150253			-3.61512	11.9996			9.46	343	9.46	349	9.46	519
	-3.61548	0.000675882	-3.61463	0.00054781	-3.61403	0.000458654														-3.58388	-0.368846			-3.61481	11.6545			9.47	335	9.47	351	9.47	520
	-3.61517	0.000641215	-3.61432	0.00057169	-3.61373	0.000471003														-3.58357	-0.273782			-3.6145	11.5206			9.48	346	9.48	337	9.48	517
	-3.61487	0.00059112	-3.61401	0.000555943	-3.61342	0.000461482														-3.58327	-0.156814			-3.6142	11.4048			9.49	365	9.49	318	9.49	519
	-3.61456	0.000543505	-3.61371	0.000510409	-3.61311	0.000449292														-3.58296	-0.0886105			-3.61389	11.0904			9.5	349	9.5	309	9.5	500
	-3.61426	0.000539482	-3.6134	0.000480303	-3.61281	0.000448071														-3.58266	-0.106876			-3.61359	11.2526			9.51	377	9.51	298	9.51	505
	-3.61395	0.000554489	-3.6131	0.00043618	-3.6125	0.00051414														-3.58235	-0.251854			-3.61328	11.713			9.52	370	9.52	311	9.52	497
	-3.61365	0.000570249	-3.61279	0.000387511	-3.6122	0.000547367														-3.58205	-0.286281			-3.61298	11.9941			9.53	355	9.53	330	9.53	500
	-3.61334	0.000576438	-3.61249	0.000406515	-3.61189	0.000564726														-3.58174	-0.166351			-3.61267	11.8907			9.54	349	9.54	328	9.54	500
	-3.61304	0.000587583	-3.61218	0.000438526	-3.61159	0.000564076														-3.58144	-0.130663			-3.61237	11.5693			9.55	384	9.55	313	9.55	494
	-3.61273	0.000638878	-3.61188	0.000469485	-3.61128	0.000568462														-3.58113	-0.0686675			-3.61206	11.4431			9.56	368	9.56	309	9.56	510
	-3.61242	0.000684537	-3.61157	0.000473247	-3.61098	0.000583033														-3.58082	-0.0404591			-3.61175	11.0311			9.57	365	9.57	328	9.57	539
	-3.61212	0.000702304	-3.61126	0.000456411	-3.61067	0.000579534														-3.58052	-0.256503			-3.61145	10.1963			9.58	361	9.58	302	9.58	535
	-3.61181	0.000701475	-3.61096	0.00047787	-3.61036	0.000572785														-3.58021	0.111245			-3.61114	9.35859			9.59	371	9.59	320	9.59	538
	-3.61151	0.000683179	-3.61065	0.000494222	-3.61006	0.000606436														-3.57991	0.516779			-3.61084	9.76275			9.6	364	9.6	347	9.6	537
	-3.6112	0.000668225	-3.61035	0.000497611	-3.60975	0.000646706														-3.5796	0.632529			-3.61053	10.2137			9.61	350	9.61	369	9.61	561
	-3.6109	0.000688402	-3.61004	0.000488578	-3.60945	0.000615307														-3.5793	0.590734			-3.61023	10.8895			9.62	353	9.62	363	9.62	561
	-3.61059	0.000661647	-3.60974	0.000465986	-3.60914	0.000564669														-3.57899	0.445029			-3.60992	11.5461			9.63	378	9.63	349	9.63	550
	-3.61029	0.000644683	-3.60943	0.000487867	-3.60884	0.00054204														-3.57869	0.371812			-3.60962	11.4796			9.64	377	9.64	333	9.64	550
	-3.60998	0.000628403	-3.60913	0.00047554	-3.60853	0.000525368														-3.57838	0.207034			-3.60931	11.0501			9.65	356	9.65	341	9.65	569
	-3.60967	0.000597437	-3.60882	0.000445454	-3.60823	0.00050468														-3.57807	-0.137379			-3.609	10.5712			9.66	349	9.66	333	9.66	557
	-3.60937	0.000581611	-3.60851	0.000447059	-3.60792	0.000467054														-3.57777	-0.478844			-3.6087	10.6079			9.67	355	9.67	335	9.67	556
	-3.60906	0.000587762	-3.60821	0.000444583	-3.60761	0.000439478														-3.57746	-0.725545			-3.60839	10.8583			9.68	340	9.68	341	9.68	538
	-3.60876	0.000609139	-3.6079	0.000469679	-3.60731	0.000459833														-3.57716	-0.587624			-3.60809	10.9472			9.69	362	9.69	343	9.69	551
	-3.60845	0.000623108	-3.6076	0.000493176	-3.607	0.000496497														-3.57685	-0.133946			-3.60778	10.8017			9.7	350	9.7	338	9.7	535
	-3.60815	0.000588463	-3.60729	0.000524831	-3.6067	0.000519044														-3.57655	-0.02239			-3.60748	10.8058			9.71	335	9.71	327	9.71	534
	-3.60784	0.000580515	-3.60699	0.000539849	-3.60639	0.000527932														-3.57624	-0.070636			-3.60717	10.7029			9.72	336	9.72	322	9.72	547
	-3.60754	0.000567475	-3.60668	0.000538817	-3.60609	0.000553712														-3.57594	-0.193166			-3.60687	10.9264			9.73	329	9.73	323	9.73	533
	-3.60723	0.000584824	-3.60638	0.000539585	-3.60578	0.000564969														-3.57563	-0.394622			-3.60656	11.4396			9.74	363	9.74	325	9.74	580
	-3.60692	0.000669849	-3.60607	0.000526498	-3.60548	0.000541812														-3.57532	-0.470046			-3.60625	11.4832			9.75	378	9.75	320	9.75	606
	-3.60662	0.000753335	-3.60576	0.000482352	-3.60517	0.000508218														-3.57502	-0.359136			-3.60595	11.5063			9.76	358	9.76	340	9.76	560
	-3.60631	0.000796481	-3.60546	0.000447589	-3.60486	0.00048914														-3.57471	-0.0667471			-3.60564	11.6099			9.77	351	9.77	355	9.77	555
	-3.60601	0.000785017	-3.60515	0.000459994	-3.60456	0.00047087														-3.57441	0.142836			-3.60534	11.2032			9.78	367	9.78	345	9.78	530
	-3.6057	0.000753946	-3.60485	0.000482705	-3.60425	0.000441195														-3.5741	0.0352525			-3.60503	11.3017			9.79	355	9.79	349	9.79	512
	-3.6054	0.000737741	-3.60454	0.000480049	-3.60395	0.000433529														-3.5738	-0.189615			-3.60473	11.5892			9.8	355	9.8	351	9.8	509
	-3.60509	0.000685617	-3.60424	0.000454939	-3.60364	0.000434847														-3.57349	-0.624748			-3.60442	10.8144			9.81	356	9.81	342	9.81	518
	-3.60479	0.000624002	-3.60393	0.000431605	-3.60334	0.000448737														-3.57319	-1.03701			-3.60411	10.3783			9.82	362	9.82	326	9.82	529
	-3.60448	0.000635009	-3.60363	0.000417354	-3.60303	0.000458207														-3.57288	-1.15568			-3.60381	10.8828			9.83	371	9.83	324	9.83	558
	-3.60417	0.000642869	-3.60332	0.00041587	-3.60273	0.000492528														-3.57257	-1.03778			-3.6035	10.9788			9.84	370	9.84	324	9.84	568
	-3.60387	0.000656267	-3.60301	0.000444766	-3.60242	0.000544046														-3.57227	-0.951923			-3.6032	10.5255			9.85	377	9.85	328	9.85	578
	-3.60356	0.000626815	-3.60271	0.000441442	-3.60211	0.000593067														-3.57196	-0.929933			-3.60289	10.2445			9.86	395	9.86	320	9.86	568
	-3.60326	0.000627156	-3.6024	0.000439459	-3.60181	0.000589269														-3.57166	-0.896702			-3.60259	10.7011			9.87	366	9.87	317	9.87	562
	-3.60295	0.000664255	-3.6021	0.000431406	-3.6015	0.000542113														-3.57135	-0.984428			-3.60228	11.3147			9.88	352	9.88	331	9.88	558
	-3.60265	0.000679946	-3.60179	0.000401673	-3.6012	0.000533672														-3.57105	-1.11109			-3.60198	11.689			9.89	360	9.89	329	9.89	551
	-3.60234	0.000662347	-3.60149	0.000387058	-3.60089	0.000549431														-3.57074	-1.01601			-3.60167	12.1248			9.9	355	9.9	316	9.9	563
	-3.60204	0.000688599	-3.60118	0.000368696	-3.60059	0.000550677														-3.57044	-1.01859			-3.60136	12.1964			9.91	374	9.91	324	9.91	591
	-3.60173	0.000683091	-3.60088	0.000396791	-3.60028	0.000512635														-3.57013	-0.895858			-3.60106	11.9453			9.92	379	9.92	323	9.92	581
	-3.60142	0.000636732	-3.60057	0.00043524	-3.59998	0.000447473														-3.56982	-0.684068			-3.60075	11.9031			9.93	364	9.93	327	9.93	606
	-3.60112	0.000606802	-3.60026	0.00043214	-3.59967	0.000450893														-3.56952	-0.453764			-3.60045	11.7478			9.94	369	9.94	300	9.94	633
	-3.60081	0.000612769	-3.59996	0.000442002	-3.59936	0.000490874														-3.56921	-0.286143			-3.60014	10.91			9.95	384	9.95	303	9.95	636
	-3.60051	0.000577354	-3.59965	0.000460914	-3.59906	0.000483735														-3.56891	-0.379981			-3.59984	11.0246			9.96	397	9.96	310	9.96	615
	-3.6002	0.000582445	-3.59935	0.000459423	-3.59875	0.000502494														-3.5686	-0.304404			-3.59953	11.0287			9.97	378	9.97	328	9.97	614
	-3.5999	0.000642404	-3.59904	0.000445766	-3.59845	0.000505098														-3.5683	-0.184447			-3.59923	11.1335			9.98	376	9.98	345	9.98	616
	-3.59959	0.000692422	-3.59874	0.000451691	-3.59814	0.000498105														-3.56799	-0.849308			-3.59892	11.744			9.99	363	9.99	334	9.99	583
	-3.59929	0.000690154	-3.59843	0.000470852	-3.59784	0.000540356														-3.56769	-1.53301			-3.59861	11.6082			10	364	10	322	10	566
	-3.59898	0.000662352	-3.59812	0.000483384	-3.59753	0.000525583														-3.56738	-1.6096			-3.59831	11.0124			10.01	359	10.01	339	10.01	568
	-3.59867	0.000626999	-3.59782	0.000443997	-3.59722	0.000497366														-3.56707	-1.45566			-3.598	11.1339			10.02	359	10.02	354	10.02	567
	-3.59837	0.000610354	-3.59751	0.00037488	-3.59692	0.000525607														-3.56677	-1.00015			-3.5977	10.9062			10.03	364	10.03	336	10.03	558
	-3.59806	0.000619271	-3.59721	0.000352185	-3.59661	0.000550337														-3.56646	-0.520554			-3.59739	10.7363			10.04	352	10.04	340	10.04	574
	-3.59776	0.000598496	-3.5969	0.000371245	-3.59631	0.000547827														-3.56616	-0.233361			-3.59709	10.7814			10.05	355	10.05	347	10.05	591
	-3.59745	0.000569464	-3.5966	0.000409689	-3.596	0.000521819														-3.56585	-0.110674			-3.59678	10.8254			10.06	357	10.06	333	10.06	596
	-3.59715	0.000552184	-3.59629	0.000446003	-3.5957	0.000480012														-3.56555	-0.358118			-3.59648	11.4688			10.07	375	10.07	320	10.07	585
	-3.59684	0.000579846	-3.59599	0.000471763	-3.59539	0.000474524														-3.56524	-0.471732			-3.59617	11.7393			10.08	383	10.08	299	10.08	580
	-3.59654	0.0006306	-3.59568	0.000500697	-3.59509	0.00047547														-3.56494	-0.34489			-3.59586	11.5378			10.09	361	10.09	324	10.09	577
	-3.59623	0.000649458	-3.59537	0.000527887	-3.59478	0.000452369														-3.56463	-0.175444			-3.59556	11.4614			10.1	372	10.1	343	10.1	595
	-3.59592	0.000636216	-3.59507	0.00053067	-3.59447	0.000456887														-3.56432	0.00140529			-3.59525	11.4366			10.11	365	10.11	343	10.11	624
	-3.59562	0.000652869	-3.59476	0.000540661	-3.59417	0.000489822														-3.56402	0.142381			-3.59495	11.1298			10.12	369	10.12	348	10.12	600
	-3.59531	0.000625634	-3.59446	0.000527863	-3.59386	0.000518317														-3.56371	0.207039			-3.59464	11.2402			10.13	372	10.13	353	10.13	587
	-3.59501	0.000579455	-3.59415	0.000477173	-3.59356	0.000542781														-3.56341	0.0610236			-3.59434	11.5871			10.14	370	10.14	362	10.14	588
	-3.5947	0.000597006	-3.59385	0.000449628	-3.59325	0.000540638														-3.5631	-0.273046			-3.59403	11.0346			10.15	362	10.15	340	10.15	586
	-3.5944	0.000667475	-3.59354	0.000397807	-3.59295	0.000503113														-3.5628	-0.405173			-3.59373	10.9904			10.16	358	10.16	333	10.16	561
	-3.59409	0.000748669	-3.59324	0.000372339	-3.59264	0.000460381														-3.56249	-0.387828			-3.59342	11.1309			10.17	367	10.17	326	10.17	555
	-3.59378	0.000774402	-3.59293	0.000396671	-3.59234	0.00047156														-3.56219	-0.408435			-3.59311	11.5041			10.18	357	10.18	323	10.18	559
	-3.59348	0.00072714	-3.59262	0.000388732	-3.59203	0.000502183														-3.56188	-0.233219			-3.59281	11.5826			10.19	366	10.19	335	10.19	570
	-3.59317	0.000674424	-3.59232	0.00036553	-3.59172	0.000517607														-3.56157	-0.0394589			-3.5925	11.04			10.2	385	10.2	349	10.2	598
	-3.59287	0.000699899	-3.59201	0.000371887	-3.59142	0.000505817														-3.56127	-0.0521097			-3.5922	11.4747			10.21	369	10.21	364	10.21	565
	-3.59256	0.000703513	-3.59171	0.000417796	-3.59111	0.000471768														-3.56096	-0.198975			-3.59189	11.7918			10.22	379	10.22	351	10.22	556
	-3.59226	0.000684795	-3.5914	0.000487808	-3.59081	0.000448969														-3.56066	-0.470232			-3.59159	11.4595			10.23	365	10.23	331	10.23	561
	-3.59195	0.000682296	-3.5911	0.000527501	-3.5905	0.000424503														-3.56035	-0.518172			-3.59128	10.8178			10.24	360	10.24	340	10.24	578
	-3.59165	0.000661336	-3.59079	0.000527359	-3.5902	0.000429178														-3.56005	-0.613797			-3.59098	10.8014			10.25	367	10.25	343	10.25	603
	-3.59134	0.000677024	-3.59049	0.000535316	-3.58989	0.000468849														-3.55974	-0.501683			-3.59067	10.5678			10.26	371	10.26	345	10.26	596
	-3.59103	0.00073747	-3.59018	0.000532112	-3.58959	0.000493589														-3.55944	-0.114163			-3.59036	10.0433			10.27	376	10.27	361	10.27	573
	-3.59073	0.000751657	-3.58987	0.000508223	-3.58928	0.00051892														-3.55913	-0.0106406			-3.59006	9.76258			10.28	372	10.28	369	10.28	576
	-3.59042	0.000692347	-3.58957	0.000518595	-3.58897	0.000524873														-3.55882	0.0674603			-3.58975	9.79114			10.29	367	10.29	363	10.29	589
	-3.59012	0.000611703	-3.58926	0.000507358	-3.58867	0.000491287														-3.55852	0.00351674			-3.58945	10.1466			10.3	374	10.3	337	10.3	582
	-3.58981	0.000599302	-3.58896	0.00051996	-3.58836	0.000454883														-3.55821	-0.317361			-3.58914	10.8938			10.31	378	10.31	338	10.31	607
	-3.58951	0.000633625	-3.58865	0.000526244	-3.58806	0.000407763														-3.55791	-0.517927			-3.58884	11.6981			10.32	377	10.32	367	10.32	624
	-3.5892	0.000607869	-3.58835	0.000527457	-3.58775	0.000416243														-3.5576	-0.404998			-3.58853	10.7585			10.33	375	10.33	377	10.33	583
	-3.5889	0.000568329	-3.58804	0.000505988	-3.58745	0.000439088														-3.5573	-0.444087			-3.58823	9.95256			10.34	354	10.34	346	10.34	571
	-3.58859	0.000612998	-3.58774	0.000484724	-3.58714	0.00046412														-3.55699	-0.56925			-3.58792	9.67327			10.35	366	10.35	325	10.35	598
	-3.58828	0.000603894	-3.58743	0.000458617	-3.58684	0.000483764														-3.55669	-0.381423			-3.58761	9.70496			10.36	370	10.36	315	10.36	604
	-3.58798	0.000581146	-3.58712	0.000489121	-3.58653	0.000490542														-3.55638	-0.15205			-3.58731	9.83148			10.37	370	10.37	331	10.37	601
	-3.58767	0.000590258	-3.58682	0.000501401	-3.58622	0.000491931														-3.55607	-0.116187			-3.587	10.2369			10.38	381	10.38	333	10.38	618
	-3.58737	0.000634562	-3.58651	0.000505646	-3.58592	0.000519038														-3.55577	-0.231125			-3.5867	11.3638			10.39	355	10.39	322	10.39	630
	-3.58706	0.000660469	-3.58621	0.000493161	-3.58561	0.000512107														-3.55546	-0.488666			-3.58639	12.1075			10.4	351	10.4	319	10.4	608
	-3.58676	0.000613616	-3.5859	0.000487859	-3.58531	0.000465462														-3.55516	-0.454132			-3.58609	12.2302			10.41	371	10.41	316	10.41	609
	-3.58645	0.000585017	-3.5856	0.000475606	-3.585	0.00043639														-3.55485	-0.293136			-3.58578	11.2436			10.42	384	10.42	347	10.42	616
	-3.58615	0.000578938	-3.58529	0.000480265	-3.5847	0.000428921														-3.55455	-0.00190714			-3.58548	11.1265			10.43	374	10.43	360	10.43	637
	-3.58584	0.000582602	-3.58499	0.000470984	-3.58439	0.000418467														-3.55424	-0.282055			-3.58517	11.4745			10.44	370	10.44	351	10.44	620
	-3.58553	0.000671351	-3.58468	0.000425619	-3.58409	0.000395098														-3.55394	-0.572289			-3.58486	11.4734			10.45	366	10.45	334	10.45	609
	-3.58523	0.00073404	-3.58437	0.000385134	-3.58378	0.000393104														-3.55363	-0.688465			-3.58456	12.0092			10.46	367	10.46	343	10.46	597
	-3.58492	0.000672161	-3.58407	0.000398259	-3.58347	0.000433088														-3.55332	-0.746889			-3.58425	12.0709			10.47	370	10.47	339	10.47	584
	-3.58462	0.000617659	-3.58376	0.000460421	-3.58317	0.000441934														-3.55302	-0.414195			-3.58395	11.2932			10.48	355	10.48	348	10.48	599
	-3.58431	0.000607616	-3.58346	0.000513265	-3.58286	0.000431377														-3.55271	0.000578905			-3.58364	11.1555			10.49	354	10.49	361	10.49	617
	-3.58401	0.000592075	-3.58315	0.000523364	-3.58256	0.000451754														-3.55241	0.174735			-3.58334	11.0925			10.5	370	10.5	329	10.5	605
	-3.5837	0.000626999	-3.58285	0.000499782	-3.58225	0.000452113														-3.5521	-0.0911479			-3.58303	11.026			10.51	378	10.51	334	10.51	605
	-3.5834	0.000654405	-3.58254	0.000477412	-3.58195	0.000447937														-3.5518	-0.10388			-3.58273	11.1767			10.52	364	10.52	341	10.52	620
	-3.58309	0.000609397	-3.58224	0.000488006	-3.58164	0.000498109														-3.55149	0.2089			-3.58242	11.2286			10.53	359	10.53	344	10.53	621
	-3.58278	0.000578929	-3.58193	0.000519862	-3.58134	0.000538345														-3.55118	0.254243			-3.58211	12.0821			10.54	401	10.54	334	10.54	633
	-3.58248	0.000606817	-3.58162	0.000518444	-3.58103	0.000520922														-3.55088	0.071016			-3.58181	13.101			10.55	381	10.55	338	10.55	612
	-3.58217	0.000621578	-3.58132	0.000529447	-3.58072	0.000490032														-3.55057	-0.201619			-3.5815	12.8887			10.56	343	10.56	329	10.56	591
	-3.58187	0.000599987	-3.58101	0.000506634	-3.58042	0.000457995														-3.55027	-0.509761			-3.5812	11.9903			10.57	359	10.57	360	10.57	618
	-3.58156	0.00056099	-3.58071	0.000454147	-3.58011	0.000457996														-3.54996	-0.719711			-3.58089	11.6536			10.58	372	10.58	366	10.58	632
	-3.58126	0.000526639	-3.5804	0.00042942	-3.57981	0.000439585														-3.54966	-0.806961			-3.58059	11.0209			10.59	382	10.59	346	10.59	603
	-3.58095	0.000539394	-3.5801	0.000451724	-3.5795	0.000423089														-3.54935	-0.855712			-3.58028	10.7564			10.6	380	10.6	351	10.6	624
	-3.58065	0.00056334	-3.57979	0.000466229	-3.5792	0.000428198														-3.54905	-0.584794			-3.57998	11.8303			10.61	387	10.61	351	10.61	618
	-3.58034	0.000583834	-3.57949	0.000465145	-3.57889	0.000443304														-3.54874	-0.354875			-3.57967	12.5521			10.62	381	10.62	340	10.62	609
	-3.58003	0.000572985	-3.57918	0.000456135	-3.57859	0.000445908														-3.54843	-0.424237			-3.57936	11.7327			10.63	377	10.63	353	10.63	629
	-3.57973	0.000540607	-3.57887	0.000461266	-3.57828	0.000427758														-3.54813	-0.749375			-3.57906	10.944			10.64	374	10.64	344	10.64	632
	-3.57942	0.000530004	-3.57857	0.000470481	-3.57797	0.000421986														-3.54782	-0.962553			-3.57875	10.7641			10.65	383	10.65	337	10.65	631
	-3.57912	0.000512439	-3.57826	0.000500359	-3.57767	0.000470232														-3.54752	-1.06758			-3.57845	10.463			10.66	384	10.66	333	10.66	635
	-3.57881	0.000543421	-3.57796	0.000526616	-3.57736	0.000549636														-3.54721	-1.15237			-3.57814	10.2521			10.67	387	10.67	328	10.67	640
	-3.57851	0.000571806	-3.57765	0.000517793	-3.57706	0.000585838														-3.54691	-1.13884			-3.57784	10.5477			10.68	393	10.68	339	10.68	635
	-3.5782	0.000586736	-3.57735	0.000475633	-3.57675	0.000545435														-3.5466	-0.899959			-3.57753	10.1866			10.69	385	10.69	346	10.69	630
	-3.5779	0.000581178	-3.57704	0.000455659	-3.57645	0.000501512														-3.5463	-0.699562			-3.57723	9.6465			10.7	364	10.7	344	10.7	637
	-3.57759	0.000608102	-3.57674	0.000474127	-3.57614	0.00045626														-3.54599	-0.87995			-3.57692	9.63034			10.71	365	10.71	333	10.71	637
	-3.57728	0.000652556	-3.57643	0.000485818	-3.57584	0.000434737														-3.54568	-0.995566			-3.57661	10.1238			10.72	370	10.72	334	10.72	646
	-3.57698	0.000695247	-3.57612	0.000513906	-3.57553	0.000442574														-3.54538	-0.975778			-3.57631	9.79317			10.73	388	10.73	332	10.73	649
	-3.57667	0.000688198	-3.57582	0.000508966	-3.57522	0.000476243														-3.54507	-0.751358			-3.576	9.8188			10.74	385	10.74	329	10.74	658
	-3.57637	0.000682092	-3.57551	0.000510707	-3.57492	0.000486745														-3.54477	-0.551738			-3.5757	9.90313			10.75	378	10.75	345	10.75	661
	-3.57606	0.000677318	-3.57521	0.000520459	-3.57461	0.000492766														-3.54446	-0.76307			-3.57539	10.0419			10.76	383	10.76	353	10.76	678
	-3.57576	0.000679736	-3.5749	0.000550661	-3.57431	0.00049798														-3.54416	-0.875134			-3.57509	9.63094			10.77	381	10.77	336	10.77	671
	-3.57545	0.000688232	-3.5746	0.000517735	-3.574	0.00049792														-3.54385	-0.787495			-3.57478	10.3624			10.78	376	10.78	345	10.78	675
	-3.57515	0.000720342	-3.57429	0.00046569	-3.5737	0.000518435														-3.54355	-0.398209			-3.57448	11.5662			10.79	373	10.79	330	10.79	650
	-3.57484	0.000717028	-3.57399	0.000438089	-3.57339	0.000503797														-3.54324	-0.108784			-3.57417	12.1416			10.8	376	10.8	318	10.8	615
	-3.57453	0.00071226	-3.57368	0.000419649	-3.57309	0.000480437														-3.54293	-0.274378			-3.57386	12.1329			10.81	372	10.81	334	10.81	630
	-3.57423	0.000695981	-3.57337	0.000444326	-3.57278	0.000486935														-3.54263	-0.303234			-3.57356	11.9654			10.82	377	10.82	357	10.82	669
	-3.57392	0.000686452	-3.57307	0.000478546	-3.57247	0.000489201														-3.54232	-0.289505			-3.57325	11.1806			10.83	382	10.83	360	10.83	662
	-3.57362	0.00065667	-3.57276	0.00049366	-3.57217	0.000511458														-3.54202	-0.280117			-3.57295	10.3354			10.84	389	10.84	340	10.84	639
	-3.57331	0.00060429	-3.57246	0.000472179	-3.57186	0.000568118														-3.54171	-0.352214			-3.57264	11.1985			10.85	375	10.85	333	10.85	660
	-3.57301	0.000592744	-3.57215	0.000436112	-3.57156	0.00058577														-3.54141	-0.335894			-3.57234	11.414			10.86	384	10.86	345	10.86	669
	-3.5727	0.000606728	-3.57185	0.00041623	-3.57125	0.000522551														-3.5411	-0.337274			-3.57203	10.6894			10.87	376	10.87	339	10.87	651
	-3.5724	0.000627019	-3.57154	0.000415816	-3.57095	0.000490479														-3.5408	-0.563416			-3.57172	10.4847			10.88	386	10.88	346	10.88	631
	-3.57209	0.000659469	-3.57124	0.000449162	-3.57064	0.000469121														-3.54049	-0.912127			-3.57142	11.1654			10.89	388	10.89	348	10.89	641
	-3.57178	0.000714426	-3.57093	0.000443399	-3.57034	0.000494189														-3.54018	-0.734357			-3.57111	11.4191			10.9	394	10.9	342	10.9	644
	-3.57148	0.000705238	-3.57062	0.000393773	-3.57003	0.000511864														-3.53988	-0.690121			-3.57081	10.802			10.91	398	10.91	345	10.91	644
	-3.57117	0.00068523	-3.57032	0.000427144	-3.56972	0.000502692														-3.53957	-0.967758			-3.5705	10.342			10.92	399	10.92	331	10.92	668
	-3.57087	0.00069755	-3.57001	0.000496745	-3.56942	0.000523767														-3.53927	-1.32759			-3.5702	9.72303			10.93	397	10.93	326	10.93	646
	-3.57056	0.000714182	-3.56971	0.000530239	-3.56911	0.000518361														-3.53896	-1.51416			-3.56989	9.71914			10.94	394	10.94	341	10.94	646
	-3.57026	0.000690901	-3.5694	0.000542465	-3.56881	0.000522036														-3.53866	-1.24658			-3.56959	10.1796			10.95	384	10.95	340	10.95	660
	-3.56995	0.000648904	-3.5691	0.000539888	-3.5685	0.000500576														-3.53835	-1.36161			-3.56928	10.5137			10.96	377	10.96	349	10.96	643
	-3.56965	0.000648562	-3.56879	0.000540441	-3.5682	0.000448666														-3.53805	-1.10151			-3.56897	11.6489			10.97	384	10.97	350	10.97	665
	-3.56934	0.000665498	-3.56849	0.000529936	-3.56789	0.000449535														-3.53774	-0.997044			-3.56867	12.9907			10.98	390	10.98	352	10.98	673
	-3.56903	0.000670323	-3.56818	0.000509113	-3.56759	0.000423924														-3.53743	-0.995677			-3.56836	12.4793			10.99	405	10.99	366	10.99	669
	-3.56873	0.000685277	-3.56787	0.000511289	-3.56728	0.000409723														-3.53713	-0.698031			-3.56806	11.6585			11	394	11	338	11	666
	-3.56842	0.000662247	-3.56757	0.000519828	-3.56697	0.000412945														-3.53682	-0.425872			-3.56775	10.6961			11.01	388	11.01	330	11.01	655
	-3.56812	0.000599212	-3.56726	0.000471838	-3.56667	0.000423433														-3.53652	-0.605142			-3.56745	10.1101			11.02	382	11.02	341	11.02	676
	-3.56781	0.000564305	-3.56696	0.00045285	-3.56636	0.000448495														-3.53621	-0.868378			-3.56714	10.1795			11.03	366	11.03	339	11.03	682
	-3.56751	0.000584425	-3.56665	0.000501029	-3.56606	0.000446189														-3.53591	-1.32758			-3.56684	9.61779			11.04	382	11.04	327	11.04	679
	-3.5672	0.000549415	-3.56635	0.000499499	-3.56575	0.000465774														-3.5356	-1.67513			-3.56653	9.19655			11.05	396	11.05	326	11.05	680
	-3.5669	0.000514638	-3.56604	0.000465911	-3.56545	0.000447502														-3.5353	-1.62972			-3.56622	8.5245			11.06	395	11.06	334	11.06	673
	-3.56659	0.000551684	-3.56574	0.000444032	-3.56514	0.000410754														-3.53499	-1.4122			-3.56592	8.24821			11.07	397	11.07	332	11.07	664
	-3.56628	0.000595755	-3.56543	0.000442588	-3.56484	0.000408612														-3.53468	-1.15382			-3.56561	8.93164			11.08	368	11.08	345	11.08	661
	-3.56598	0.000616154	-3.56512	0.000438848	-3.56453	0.000375246														-3.53438	-0.952224			-3.56531	10.1933			11.09	355	11.09	358	11.09	662
	-3.56567	0.000622173	-3.56482	0.000469374	-3.56422	0.000386093														-3.53407	-0.916162			-3.565	11.3204			11.1	382	11.1	340	11.1	665
	-3.56537	0.000588453	-3.56451	0.000505876	-3.56392	0.000453732														-3.53377	-1.08039			-3.5647	12.1502			11.11	400	11.11	329	11.11	671
	-3.56506	0.000584232	-3.56421	0.000529212	-3.56361	0.000509686														-3.53346	-1.07216			-3.56439	11.6014			11.12	401	11.12	327	11.12	676
	-3.56476	0.000598609	-3.5639	0.000559924	-3.56331	0.000562013														-3.53316	-1.00442			-3.56409	11.0488			11.13	399	11.13	332	11.13	697
	-3.56445	0.000655502	-3.5636	0.00053421	-3.563	0.000608586														-3.53285	-0.894637			-3.56378	10.488			11.14	400	11.14	360	11.14	699
	-3.56415	0.000708246	-3.56329	0.000493229	-3.5627	0.000602801														-3.53255	-0.907174			-3.56347	10.5307			11.15	389	11.15	381	11.15	691
	-3.56384	0.000711391	-3.56298	0.000484328	-3.56239	0.000635047														-3.53224	-0.904311			-3.56317	11.1886			11.16	396	11.16	353	11.16	685
	-3.56353	0.000681461	-3.56268	0.000476692	-3.56208	0.000662682														-3.53193	-0.855435			-3.56286	11.5678			11.17	405	11.17	350	11.17	693
	-3.56323	0.000639137	-3.56237	0.000470678	-3.56178	0.000640741														-3.53163	-0.715975			-3.56256	11.3294			11.18	392	11.18	362	11.18	701
	-3.56292	0.000625752	-3.56207	0.000466348	-3.56147	0.000614833														-3.53132	-0.832361			-3.56225	11.1041			11.19	417	11.19	347	11.19	686
	-3.56262	0.00063256	-3.56176	0.000435195	-3.56117	0.000607756														-3.53102	-1.01585			-3.56195	10.8172			11.2	397	11.2	344	11.2	683
	-3.56231	0.000676051	-3.56146	0.000446923	-3.56086	0.000613236														-3.53071	-1.32908			-3.56164	11.2354			11.21	358	11.21	349	11.21	700
	-3.56201	0.000713829	-3.56115	0.000491386	-3.56056	0.000555637														-3.53041	-1.61338			-3.56134	12.1912			11.22	368	11.22	352	11.22	706
	-3.5617	0.000723364	-3.56085	0.000526669	-3.56025	0.000490788														-3.5301	-1.18205			-3.56103	12.4287			11.23	399	11.23	355	11.23	696
	-3.5614	0.000742645	-3.56054	0.000544725	-3.55995	0.000495634														-3.5298	-0.793814			-3.56072	11.7409			11.24	417	11.24	373	11.24	689
	-3.56109	0.000735541	-3.56023	0.000537888	-3.55964	0.000524535														-3.52949	-0.713398			-3.56042	11.1518			11.25	423	11.25	384	11.25	724
	-3.56078	0.000702609	-3.55993	0.000503983	-3.55933	0.000554894														-3.52918	-0.720544			-3.56011	11.1019			11.26	401	11.26	357	11.26	731
	-3.56048	0.000670086	-3.55962	0.000483793	-3.55903	0.000558376														-3.52888	-0.890536			-3.55981	10.6841			11.27	395	11.27	350	11.27	698
	-3.56017	0.000680204	-3.55932	0.000480696	-3.55872	0.000556014														-3.52857	-0.850911			-3.5595	10.1553			11.28	405	11.28	357	11.28	669
	-3.55987	0.000663273	-3.55901	0.000491215	-3.55842	0.000545936														-3.52827	-0.72978			-3.5592	10.0128			11.29	400	11.29	338	11.29	665
	-3.55956	0.000611538	-3.55871	0.00050859	-3.55811	0.00054859														-3.52796	-0.768483			-3.55889	10.4591			11.3	377	11.3	347	11.3	671
	-3.55926	0.000538256	-3.5584	0.000491102	-3.55781	0.000561482														-3.52766	-0.647694			-3.55859	10.5871			11.31	377	11.31	353	11.31	672
	-3.55895	0.000548273	-3.5581	0.000478395	-3.5575	0.000555526														-3.52735	-0.482481			-3.55828	10.5154			11.32	389	11.32	347	11.32	702
	-3.55864	0.000599916	-3.55779	0.000448633	-3.5572	0.000559076														-3.52705	-0.499184			-3.55797	11.0056			11.33	411	11.33	336	11.33	709
	-3.55834	0.000634871	-3.55748	0.000422941	-3.55689	0.000567914														-3.52674	-0.259876			-3.55767	11.6165			11.34	405	11.34	343	11.34	680
	-3.55803	0.000656607	-3.55718	0.000427001	-3.55658	0.000585155														-3.52643	-0.262846			-3.55736	11.6844			11.35	400	11.35	366	11.35	675
	-3.55773	0.000655082	-3.55687	0.000452346	-3.55628	0.000556621														-3.52613	-0.477442			-3.55706	11.8768			11.36	410	11.36	369	11.36	688
	-3.55742	0.00065366	-3.55657	0.000436247	-3.55597	0.000531627														-3.52582	-0.637479			-3.55675	12.2771			11.37	399	11.37	360	11.37	700
	-3.55712	0.000643806	-3.55626	0.000418606	-3.55567	0.000520837														-3.52552	-0.603948			-3.55645	11.2096			11.38	387	11.38	361	11.38	682
	-3.55681	0.000647391	-3.55596	0.00043743	-3.55536	0.000508126														-3.52521	-0.721717			-3.55614	10.0162			11.39	380	11.39	348	11.39	667
	-3.55651	0.000617521	-3.55565	0.000463329	-3.55506	0.000513362														-3.52491	-0.623014			-3.55584	9.84462			11.4	383	11.4	344	11.4	700
	-3.5562	0.000621466	-3.55535	0.000438783	-3.55475	0.000516995														-3.5246	-0.442549			-3.55553	10.5941			11.41	378	11.41	367	11.41	715
	-3.55589	0.000661718	-3.55504	0.000424749	-3.55445	0.000544144														-3.5243	-0.42869			-3.55522	10.3367			11.42	398	11.42	334	11.42	722
	-3.55559	0.000631368	-3.55473	0.000404134	-3.55414	0.000526072														-3.52399	-0.625117			-3.55492	9.87636			11.43	429	11.43	326	11.43	709
	-3.55528	0.000604197	-3.55443	0.000382718	-3.55383	0.000441428														-3.52368	-0.713212			-3.55461	10.0606			11.44	421	11.44	333	11.44	711
	-3.55498	0.000633574	-3.55412	0.000381013	-3.55353	0.000408719														-3.52338	-0.923318			-3.55431	10.8979			11.45	395	11.45	363	11.45	714
	-3.55467	0.000643443	-3.55382	0.000384185	-3.55322	0.000386883														-3.52307	-0.742624			-3.554	11.4197			11.46	385	11.46	340	11.46	692
	-3.55437	0.00061936	-3.55351	0.000410308	-3.55292	0.000375049														-3.52277	-0.533846			-3.5537	12.026			11.47	391	11.47	324	11.47	695
	-3.55406	0.000620867	-3.55321	0.000459078	-3.55261	0.000396881														-3.52246	-0.694675			-3.55339	12.911			11.48	390	11.48	316	11.48	693
	-3.55376	0.000579914	-3.5529	0.00045561	-3.55231	0.000375429														-3.52216	-0.709524			-3.55309	12.1784			11.49	396	11.49	325	11.49	710
	-3.55345	0.000576906	-3.5526	0.000420724	-3.552	0.000355456														-3.52185	-0.700151			-3.55278	11.4308			11.5	410	11.5	349	11.5	707
	-3.55314	0.000626307	-3.55229	0.000401659	-3.5517	0.000454354														-3.52155	-0.619064			-3.55247	11.2163			11.51	411	11.51	360	11.51	714
	-3.55284	0.00067161	-3.55198	0.000395446	-3.55139	0.000522759														-3.52124	-0.625936			-3.55217	11.8534			11.52	409	11.52	354	11.52	728
	-3.55253	0.000677509	-3.55168	0.00038496	-3.55108	0.000511914														-3.52093	-0.739092			-3.55186	12.0992			11.53	408	11.53	334	11.53	726
	-3.55223	0.000687519	-3.55137	0.000382844	-3.55078	0.00051398														-3.52063	-0.465303			-3.55156	11.5554			11.54	399	11.54	333	11.54	715
	-3.55192	0.000634499	-3.55107	0.000388265	-3.55047	0.000556942														-3.52032	-0.369562			-3.55125	11.4285			11.55	388	11.55	342	11.55	717
	-3.55162	0.000586492	-3.55076	0.000409822	-3.55017	0.000550217														-3.52002	-0.471796			-3.55095	11.1978			11.56	384	11.56	356	11.56	752
	-3.55131	0.00059515	-3.55046	0.000440331	-3.54986	0.000521959														-3.51971	-0.434114			-3.55064	10.6519			11.57	392	11.57	364	11.57	741
	-3.55101	0.000627972	-3.55015	0.000460223	-3.54956	0.000528034														-3.51941	-0.457853			-3.55034	10.0749			11.58	396	11.58	362	11.58	728
	-3.5507	0.00066855	-3.54985	0.000485898	-3.54925	0.000555944														-3.5191	-0.357953			-3.55003	9.60636			11.59	392	11.59	354	11.59	725
	-3.55039	0.000678415	-3.54954	0.000497283	-3.54895	0.0005466														-3.51879	-0.230681			-3.54972	9.33141			11.6	376	11.6	350	11.6	697
	-3.55009	0.000669132	-3.54923	0.000499866	-3.54864	0.000528766														-3.51849	-0.23016			-3.54942	9.38332			11.61	369	11.61	363	11.61	701
	-3.54978	0.000689101	-3.54893	0.000490016	-3.54833	0.000496299														-3.51818	-0.427177			-3.54911	10.1888			11.62	367	11.62	351	11.62	709
	-3.54948	0.000689597	-3.54862	0.000491953	-3.54803	0.00046902														-3.51788	-0.503701			-3.54881	11.6977			11.63	376	11.63	354	11.63	709
	-3.54917	0.000668634	-3.54832	0.000515167	-3.54772	0.000475141														-3.51757	-0.788209			-3.5485	12.8276			11.64	393	11.64	366	11.64	719
	-3.54887	0.000670554	-3.54801	0.000553786	-3.54742	0.000516136														-3.51727	-0.930569			-3.5482	13.1055			11.65	407	11.65	371	11.65	709
	-3.54856	0.000694555	-3.54771	0.000558545	-3.54711	0.000527264														-3.51696	-0.987575			-3.54789	13.2511			11.66	413	11.66	368	11.66	717
	-3.54826	0.000723968	-3.5474	0.000528728	-3.54681	0.000504915														-3.51666	-1.11973			-3.54759	13.3833			11.67	384	11.67	376	11.67	710
	-3.54795	0.000731228	-3.5471	0.000502883	-3.5465	0.000486612														-3.51635	-1.1374			-3.54728	12.724			11.68	378	11.68	369	11.68	691
	-3.54764	0.000685624	-3.54679	0.00051347	-3.5462	0.00045754														-3.51604	-1.35732			-3.54697	11.9138			11.69	387	11.69	357	11.69	691
	-3.54734	0.000681855	-3.54648	0.000516331	-3.54589	0.000402255														-3.51574	-1.5449			-3.54667	10.7135			11.7	400	11.7	357	11.7	695
	-3.54703	0.00069012	-3.54618	0.000501763	-3.54558	0.000421785														-3.51543	-1.64119			-3.54636	8.63021			11.71	411	11.71	360	11.71	715
	-3.54673	0.000658237	-3.54587	0.00046847	-3.54528	0.00045483														-3.51513	-1.71435			-3.54606	7.50985			11.72	404	11.72	371	11.72	716
	-3.54642	0.000659001	-3.54557	0.000440048	-3.54497	0.000454873														-3.51482	-1.65841			-3.54575	7.58272			11.73	406	11.73	381	11.73	696
	-3.54612	0.00069175	-3.54526	0.00045109	-3.54467	0.00048658														-3.51452	-1.54612			-3.54545	9.42805			11.74	414	11.74	389	11.74	694
	-3.54581	0.000700436	-3.54496	0.00045629	-3.54436	0.000518156														-3.51421	-1.20749			-3.54514	11.539			11.75	402	11.75	380	11.75	724
	-3.54551	0.000691539	-3.54465	0.000457038	-3.54406	0.000554907														-3.51391	-1.1318			-3.54484	12.8599			11.76	378	11.76	368	11.76	723
	-3.5452	0.000713645	-3.54435	0.000470914	-3.54375	0.00059656														-3.5136	-1.0975			-3.54453	12.6717			11.77	396	11.77	360	11.77	717
	-3.54489	0.00072934	-3.54404	0.000484362	-3.54345	0.000600916														-3.51329	-0.917033			-3.54422	11.93			11.78	403	11.78	361	11.78	721
	-3.54459	0.000689638	-3.54373	0.000465318	-3.54314	0.000582993														-3.51299	-0.678407			-3.54392	11.6998			11.79	394	11.79	359	11.79	708
	-3.54428	0.000626495	-3.54343	0.000446481	-3.54283	0.000558241														-3.51268	-0.663743			-3.54361	11.9279			11.8	396	11.8	382	11.8	718
	-3.54398	0.000620167	-3.54312	0.000462198	-3.54253	0.000532241														-3.51238	-0.665772			-3.54331	12.008			11.81	412	11.81	396	11.81	726
	-3.54367	0.000640275	-3.54282	0.00050035	-3.54222	0.000516869														-3.51207	-0.670573			-3.543	12.1066			11.82	406	11.82	377	11.82	725
	-3.54337	0.000662882	-3.54251	0.000514356	-3.54192	0.000494484														-3.51177	-0.979108			-3.5427	12.2881			11.83	404	11.83	345	11.83	745
	-3.54306	0.000695526	-3.54221	0.000513118	-3.54161	0.000479522														-3.51146	-0.905472			-3.54239	11.8703			11.84	416	11.84	334	11.84	736
	-3.54276	0.000723099	-3.5419	0.000534318	-3.54131	0.000483436														-3.51116	-0.678037			-3.54209	11.137			11.85	418	11.85	351	11.85	729
	-3.54245	0.000704389	-3.5416	0.000538103	-3.541	0.000500644														-3.51085	-0.897424			-3.54178	11.0399			11.86	416	11.86	384	11.86	757
	-3.54214	0.000692918	-3.54129	0.000511236	-3.5407	0.000518516														-3.51054	-1.40421			-3.54147	10.8893			11.87	412	11.87	387	11.87	725
	-3.54184	0.000716145	-3.54098	0.000466838	-3.54039	0.000507358														-3.51024	-1.50886			-3.54117	10.9533			11.88	396	11.88	357	11.88	715
	-3.54153	0.00071825	-3.54068	0.000470974	-3.54008	0.000469777														-3.50993	-1.35666			-3.54086	10.7301			11.89	388	11.89	346	11.89	722
	-3.54123	0.000693516	-3.54037	0.000475483	-3.53978	0.000489591														-3.50963	-1.23364			-3.54056	10.6486			11.9	381	11.9	379	11.9	742
	-3.54092	0.00068195	-3.54007	0.000493102	-3.53947	0.000552767														-3.50932	-1.11855			-3.54025	10.6381			11.91	373	11.91	385	11.91	757
	-3.54062	0.000643555	-3.53976	0.000497753	-3.53917	0.000604963														-3.50902	-1.09792			-3.53995	10.1844			11.92	371	11.92	366	11.92	748
	-3.54031	0.000600774	-3.53946	0.000505827	-3.53886	0.000604291														-3.50871	-1.01979			-3.53964	9.73058			11.93	373	11.93	344	11.93	732
	-3.54001	0.000618294	-3.53915	0.000554926	-3.53856	0.00061871														-3.50841	-0.966559			-3.53934	9.22466			11.94	390	11.94	349	11.94	743
	-3.5397	0.000618854	-3.53885	0.0005581	-3.53825	0.000618095														-3.5081	-0.98109			-3.53903	9.23243			11.95	402	11.95	360	11.95	753
	-3.53939	0.000642277	-3.53854	0.000544715	-3.53795	0.000598445														-3.50779	-0.87739			-3.53872	8.93471			11.96	414	11.96	353	11.96	751
	-3.53909	0.000706813	-3.53823	0.000557126	-3.53764	0.000572598														-3.50749	-0.929959			-3.53842	8.63716			11.97	418	11.97	336	11.97	735
	-3.53878	0.000728845	-3.53793	0.000543448	-3.53733	0.000557812														-3.50718	-1.06023			-3.53811	9.01579			11.98	406	11.98	334	11.98	735
	-3.53848	0.000746455	-3.53762	0.000530748	-3.53703	0.000529587														-3.50688	-1.04779			-3.53781	10.6377			11.99	404	11.99	344	11.99	737
	-3.53817	0.000742163	-3.53732	0.000516229	-3.53672	0.000534151														-3.50657	-0.960308			-3.5375	11.1992			12	411	12	344	12	726
	-3.53787	0.00072136	-3.53701	0.000480691	-3.53642	0.000529384														-3.50627	-0.468344			-3.5372	11.8535			12.01	402	12.01	345	12.01	727
	-3.53756	0.000704654	-3.53671	0.000483655	-3.53611	0.00054232														-3.50596	-0.225526			-3.53689	12.2082			12.02	397	12.02	353	12.02	728
	-3.53726	0.000728716	-3.5364	0.000465411	-3.53581	0.000605606														-3.50566	-0.733783			-3.53658	11.7631			12.03	439	12.03	353	12.03	729
	-3.53695	0.000718352	-3.5361	0.000442115	-3.5355	0.000629556														-3.50535	-1.13429			-3.53628	11.1421			12.04	428	12.04	361	12.04	723
	-3.53664	0.000658847	-3.53579	0.000464008	-3.5352	0.000601035														-3.50504	-1.14569			-3.53597	10.62			12.05	410	12.05	368	12.05	726
	-3.53634	0.000614642	-3.53548	0.000497102	-3.53489	0.000584167														-3.50474	-1.09496			-3.53567	10.6412			12.06	425	12.06	366	12.06	753
	-3.53603	0.000591867	-3.53518	0.000517001	-3.53458	0.000572169														-3.50443	-0.673609			-3.53536	11.0871			12.07	452	12.07	383	12.07	749
	-3.53573	0.000582911	-3.53487	0.000514424	-3.53428	0.000521446														-3.50413	-0.787898			-3.53506	10.8876			12.08	452	12.08	383	12.08	754
	-3.53542	0.000608132	-3.53457	0.000479119	-3.53397	0.000491224														-3.50382	-0.960609			-3.53475	10.7947			12.09	433	12.09	369	12.09	728
	-3.53512	0.000642648	-3.53426	0.000453811	-3.53367	0.000500802														-3.50352	-0.938543			-3.53445	11.3811			12.1	449	12.1	365	12.1	737
	-3.53481	0.000643118	-3.53396	0.0004422	-3.53336	0.000487645														-3.50321	-1.09338			-3.53414	11.5788			12.11	453	12.11	380	12.11	743
	-3.53451	0.000620254	-3.53365	0.000439813	-3.53306	0.000487907														-3.50291	-1.39718			-3.53383	11.1795			12.12	446	12.12	388	12.12	734
	-3.5342	0.000578981	-3.53335	0.000459888	-3.53275	0.000503201														-3.5026	-1.37389			-3.53353	10.7715			12.13	445	12.13	392	12.13	719
	-3.53389	0.000550189	-3.53304	0.000506966	-3.53245	0.000484997														-3.50229	-1.10897			-3.53322	11.4615			12.14	448	12.14	370	12.14	730
	-3.53359	0.000513179	-3.53273	0.000528645	-3.53214	0.000447403														-3.50199	-1.11773			-3.53292	12.0706			12.15	455	12.15	352	12.15	738
	-3.53328	0.000501496	-3.53243	0.000512307	-3.53183	0.000439667														-3.50168	-0.894973			-3.53261	12.2135			12.16	446	12.16	366	12.16	747
	-3.53298	0.000572295	-3.53212	0.000495802	-3.53153	0.000461728														-3.50138	-0.680632			-3.53231	12.2729			12.17	432	12.17	373	12.17	762
	-3.53267	0.000582484	-3.53182	0.000515084	-3.53122	0.000472756														-3.50107	-0.674644			-3.532	11.3997			12.18	436	12.18	377	12.18	744
	-3.53237	0.000582539	-3.53151	0.000502335	-3.53092	0.000468923														-3.50077	-0.566603			-3.5317	11.2889			12.19	439	12.19	376	12.19	742
	-3.53206	0.000561797	-3.53121	0.000461468	-3.53061	0.000478432														-3.50046	-0.653931			-3.53139	12.1831			12.2	429	12.2	375	12.2	742
	-3.53176	0.000550014	-3.5309	0.000469646	-3.53031	0.000490653														-3.50016	-0.916309			-3.53108	12.2883			12.21	424	12.21	376	12.21	734
	-3.53145	0.000565167	-3.53059	0.000462346	-3.53	0.000479429														-3.49985	-1.08247			-3.53078	11.1158			12.22	428	12.22	360	12.22	738
	-3.53114	0.000574724	-3.53029	0.000421851	-3.5297	0.000494205														-3.49954	-1.07877			-3.53047	10.4134			12.23	449	12.23	368	12.23	742
	-3.53084	0.000596852	-3.52998	0.000415837	-3.52939	0.000518273														-3.49924	-1.11245			-3.53017	10.6095			12.24	471	12.24	358	12.24	740
	-3.53053	0.000678287	-3.52968	0.000440919	-3.52908	0.000538185														-3.49893	-0.997255			-3.52986	10.8984			12.25	445	12.25	339	12.25	734
	-3.53023	0.000714922	-3.52937	0.000469277	-3.52878	0.000522706														-3.49863	-0.803556			-3.52956	11.1895			12.26	419	12.26	356	12.26	748
	-3.52992	0.000686941	-3.52907	0.000452319	-3.52847	0.000453922														-3.49832	-0.8175			-3.52925	10.0785			12.27	429	12.27	377	12.27	755
	-3.52962	0.000652619	-3.52876	0.000463883	-3.52817	0.00038157														-3.49802	-0.961273			-3.52895	9.31358			12.28	433	12.28	378	12.28	736
	-3.52931	0.000644947	-3.52846	0.000492745	-3.52786	0.000371255														-3.49771	-0.791602			-3.52864	8.9573			12.29	420	12.29	381	12.29	738
	-3.52901	0.000635431	-3.52815	0.000462212	-3.52756	0.000442483														-3.49741	-0.683762			-3.52833	8.97942			12.3	413	12.3	374	12.3	757
	-3.5287	0.000620095	-3.52784	0.000437884	-3.52725	0.000499827														-3.4971	-1.03618			-3.52803	10.3999			12.31	439	12.31	371	12.31	796
	-3.52839	0.000599586	-3.52754	0.000449725	-3.52694	0.000538974														-3.49679	-1.25078			-3.52772	11.4374			12.32	451	12.32	375	12.32	773
	-3.52809	0.00058793	-3.52723	0.000457977	-3.52664	0.000536639														-3.49649	-1.24796			-3.52742	11.174			12.33	448	12.33	373	12.33	744
	-3.52778	0.000603462	-3.52693	0.000462139	-3.52633	0.000505251														-3.49618	-1.35948			-3.52711	10.3771			12.34	453	12.34	370	12.34	747
	-3.52748	0.000613059	-3.52662	0.000481052	-3.52603	0.000520469														-3.49588	-1.34259			-3.52681	9.727			12.35	490	12.35	375	12.35	759
	-3.52717	0.000605667	-3.52632	0.000493088	-3.52572	0.000510688														-3.49557	-1.1952			-3.5265	9.90276			12.36	498	12.36	402	12.36	763
	-3.52687	0.000581803	-3.52601	0.000489967	-3.52542	0.000504548														-3.49527	-0.98027			-3.5262	10.0305			12.37	488	12.37	421	12.37	756
	-3.52656	0.000557522	-3.52571	0.000461914	-3.52511	0.000520828														-3.49496	-0.98582			-3.52589	10.0085			12.38	512	12.38	426	12.38	764
	-3.52625	0.000541268	-3.5254	0.000423435	-3.52481	0.000514007														-3.49466	-1.1178			-3.52558	9.56288			12.39	548	12.39	439	12.39	758
	-3.52595	0.000569122	-3.52509	0.000428176	-3.5245	0.000514098														-3.49435	-1.0092			-3.52528	9.85667			12.4	593	12.4	443	12.4	739
	-3.52564	0.000573149	-3.52479	0.000442273	-3.52419	0.000529877														-3.49404	-0.603139			-3.52497	10.2896			12.41	630	12.41	445	12.41	745
	-3.52534	0.000594289	-3.52448	0.000468337	-3.52389	0.000524916														-3.49374	-0.0277384			-3.52467	9.83286			12.42	686	12.42	468	12.42	760
	-3.52503	0.000608291	-3.52418	0.000469938	-3.52358	0.000543951														-3.49343	0.167699			-3.52436	9.67878			12.43	744	12.43	492	12.43	751
	-3.52473	0.000609404	-3.52387	0.000469862	-3.52328	0.000568242														-3.49313	-0.0184457			-3.52406	9.95168			12.44	783	12.44	477	12.44	772
	-3.52442	0.000570429	-3.52357	0.000437999	-3.52297	0.000576182														-3.49282	-0.0817997			-3.52375	9.63789			12.45	858	12.45	466	12.45	816
	-3.52412	0.000537023	-3.52326	0.000394572	-3.52267	0.000537615														-3.49252	-0.280194			-3.52345	8.85174			12.46	936	12.46	460	12.46	802
	-3.52381	0.000542718	-3.52296	0.000365604	-3.52236	0.000490851														-3.49221	-0.725671			-3.52314	9.17078			12.47	1001	12.47	476	12.47	791
	-3.5235	0.000561948	-3.52265	0.000399469	-3.52206	0.000453549														-3.49191	-0.997492			-3.52283	9.64193			12.48	1084	12.48	486	12.48	769
	-3.5232	0.000588021	-3.52234	0.000394994	-3.52175	0.00042599														-3.4916	-1.13306			-3.52253	10.163			12.49	1154	12.49	485	12.49	761
	-3.52289	0.000610771	-3.52204	0.000403885	-3.52144	0.00046291														-3.49129	-1.12507			-3.52222	11.5501			12.5	1233	12.5	485	12.5	774
	-3.52259	0.000624084	-3.52173	0.000419659	-3.52114	0.000536574														-3.49099	-0.980803			-3.52192	11.9048			12.51	1360	12.51	458	12.51	788
	-3.52228	0.000637911	-3.52143	0.000421981	-3.52083	0.000574596														-3.49068	-0.547587			-3.52161	11.835			12.52	1446	12.52	440	12.52	796
	-3.52198	0.000629502	-3.52112	0.000433364	-3.52053	0.000569748														-3.49038	-0.15806			-3.52131	12.3737			12.53	1508	12.53	449	12.53	783
	-3.52167	0.000604233	-3.52082	0.000458998	-3.52022	0.000555194														-3.49007	-0.0961001			-3.521	12.5936			12.54	1545	12.54	456	12.54	765
	-3.52137	0.000608744	-3.52051	0.000450116	-3.51992	0.000545677														-3.48977	-0.300854			-3.5207	12.0833			12.55	1535	12.55	451	12.55	778
	-3.52106	0.00061149	-3.52021	0.000426993	-3.51961	0.000499104														-3.48946	-0.593776			-3.52039	11.7963			12.56	1559	12.56	435	12.56	797
	-3.52075	0.000597717	-3.5199	0.000416459	-3.51931	0.000465059														-3.48916	-0.718477			-3.52008	11.8193			12.57	1538	12.57	423	12.57	803
	-3.52045	0.000620649	-3.51959	0.000390023	-3.519	0.000488214														-3.48885	-0.695904			-3.51978	12.0936			12.58	1474	12.58	416	12.58	795
	-3.52014	0.000660387	-3.51929	0.000376882	-3.51869	0.000494639														-3.48854	-0.517857			-3.51947	12.1493			12.59	1398	12.59	422	12.59	768
	-3.51984	0.000662599	-3.51898	0.000378212	-3.51839	0.000474998														-3.48824	-0.602073			-3.51917	11.136			12.6	1291	12.6	430	12.6	752
	-3.51953	0.000650924	-3.51868	0.00043484	-3.51808	0.000473194														-3.48793	-0.961322			-3.51886	10.077			12.61	1182	12.61	444	12.61	787
	-3.51923	0.000665545	-3.51837	0.000488421	-3.51778	0.000524711														-3.48763	-0.713716			-3.51856	10.1475			12.62	1074	12.62	450	12.62	808
	-3.51892	0.000668071	-3.51807	0.000517666	-3.51747	0.000597214														-3.48732	-0.711953			-3.51825	9.772			12.63	958	12.63	446	12.63	794
	-3.51862	0.000674459	-3.51776	0.0005059	-3.51717	0.000616373														-3.48702	-0.791639			-3.51795	9.46504			12.64	838	12.64	460	12.64	796
	-3.51831	0.000706399	-3.51746	0.000476179	-3.51686	0.000594376														-3.48671	-1.02706			-3.51764	9.42306			12.65	714	12.65	491	12.65	819
	-3.518	0.000732356	-3.51715	0.000504492	-3.51656	0.000561025														-3.48641	-1.33063			-3.51733	9.88519			12.66	635	12.66	508	12.66	822
	-3.5177	0.000736512	-3.51684	0.000490779	-3.51625	0.000594726														-3.4861	-1.05467			-3.51703	11.0677			12.67	591	12.67	545	12.67	824
	-3.51739	0.000668488	-3.51654	0.000469631	-3.51594	0.000650916														-3.48579	-0.904083			-3.51672	10.9273			12.68	570	12.68	576	12.68	841
	-3.51709	0.000565572	-3.51623	0.000499567	-3.51564	0.000646639														-3.48549	-0.774701			-3.51642	11.0581			12.69	544	12.69	617	12.69	861
	-3.51678	0.000537175	-3.51593	0.000559674	-3.51533	0.000572508														-3.48518	-0.743085			-3.51611	11.1369			12.7	508	12.7	669	12.7	847
	-3.51648	0.000531538	-3.51562	0.0005815	-3.51503	0.000534198														-3.48488	-0.639427			-3.51581	10.931			12.71	477	12.71	695	12.71	810
	-3.51617	0.000609799	-3.51532	0.000565342	-3.51472	0.000554159														-3.48457	-0.633512			-3.5155	11.3874			12.72	469	12.72	707	12.72	800
	-3.51587	0.000637455	-3.51501	0.000528494	-3.51442	0.000524395														-3.48427	-0.848647			-3.5152	12.0625			12.73	481	12.73	753	12.73	825
	-3.51556	0.000608743	-3.51471	0.000484789	-3.51411	0.000478832														-3.48396	-1.03769			-3.51489	11.914			12.74	471	12.74	821	12.74	833
	-3.51525	0.000574691	-3.5144	0.000484933	-3.51381	0.000491651														-3.48365	-0.966621			-3.51458	11.5601			12.75	461	12.75	834	12.75	794
	-3.51495	0.000547447	-3.51409	0.000516855	-3.5135	0.000528108														-3.48335	-1.00291			-3.51428	12.0701			12.76	475	12.76	832	12.76	766
	-3.51464	0.000549945	-3.51379	0.000520718	-3.51319	0.000576171														-3.48304	-1.25772			-3.51397	12.2057			12.77	480	12.77	835	12.77	780
	-3.51434	0.000595072	-3.51348	0.000532499	-3.51289	0.00058437														-3.48274	-1.17509			-3.51367	11.8538			12.78	471	12.78	832	12.78	789
	-3.51403	0.000654074	-3.51318	0.000527207	-3.51258	0.000566853														-3.48243	-1.18377			-3.51336	11.4661			12.79	465	12.79	849	12.79	794
	-3.51373	0.000657492	-3.51287	0.000491635	-3.51228	0.000548736														-3.48213	-1.25726			-3.51306	11.5102			12.8	453	12.8	870	12.8	775
	-3.51342	0.000585648	-3.51257	0.000501235	-3.51197	0.00051689														-3.48182	-0.9728			-3.51275	11.1136			12.81	456	12.81	883	12.81	763
	-3.51312	0.000516735	-3.51226	0.000574292	-3.51167	0.000497731														-3.48152	-0.681918			-3.51245	10.9344			12.82	463	12.82	908	12.82	773
	-3.51281	0.000555191	-3.51196	0.000592655	-3.51136	0.000489968														-3.48121	-1.03779			-3.51214	11.6779			12.83	456	12.83	926	12.83	773
	-3.5125	0.000627054	-3.51165	0.000604959	-3.51106	0.000533578														-3.4809	-1.45332			-3.51183	11.6827			12.84	465	12.84	959	12.84	761
	-3.5122	0.000611152	-3.51134	0.000606137	-3.51075	0.000553172														-3.4806	-1.60749			-3.51153	11.8437			12.85	481	12.85	1044	12.85	753
	-3.51189	0.000603419	-3.51104	0.00056411	-3.51044	0.000540293														-3.48029	-1.48093			-3.51122	11.7996			12.86	497	12.86	1162	12.86	781
	-3.51159	0.000640491	-3.51073	0.000524547	-3.51014	0.000525367														-3.47999	-1.07151			-3.51092	11.1157			12.87	496	12.87	1314	12.87	790
	-3.51128	0.000633807	-3.51043	0.000549165	-3.50983	0.000530088														-3.47968	-0.783758			-3.51061	10.0541			12.88	483	12.88	1471	12.88	781
	-3.51098	0.000636484	-3.51012	0.000595765	-3.50953	0.000572294														-3.47938	-0.708778			-3.51031	9.42865			12.89	489	12.89	1649	12.89	769
	-3.51067	0.000634577	-3.50982	0.000567792	-3.50922	0.000569641														-3.47907	-0.768297			-3.51	10.0584			12.9	512	12.9	1810	12.9	758
	-3.51037	0.000614579	-3.50951	0.000507578	-3.50892	0.000557202														-3.47877	-0.859908			-3.5097	10.3811			12.91	510	12.91	1888	12.91	767
	-3.51006	0.000610092	-3.50921	0.000461244	-3.50861	0.000576932														-3.47846	-1.02533			-3.50939	10.3807			12.92	503	12.92	1995	12.92	756
	-3.50975	0.000619178	-3.5089	0.000450448	-3.50831	0.000601656														-3.47815	-1.11865			-3.50908	10.6167			12.93	530	12.93	2115	12.93	779
	-3.50945	0.000656658	-3.50859	0.00046521	-3.508	0.000584923														-3.47785	-1.11595			-3.50878	10.6757			12.94	549	12.94	2239	12.94	789
	-3.50914	0.000653562	-3.50829	0.000469395	-3.50769	0.00052823														-3.47754	-1.00828			-3.50847	11.5942			12.95	550	12.95	2374	12.95	765
	-3.50884	0.000628928	-3.50798	0.000456521	-3.50739	0.000540802														-3.47724	-1.04963			-3.50817	12.2468			12.96	552	12.96	2465	12.96	749
	-3.50853	0.000570607	-3.50768	0.000445508	-3.50708	0.000561324														-3.47693	-1.32841			-3.50786	12.5889			12.97	539	12.97	2471	12.97	763
	-3.50823	0.000561156	-3.50737	0.000425768	-3.50678	0.000558079														-3.47663	-1.53534			-3.50756	12.734			12.98	528	12.98	2399	12.98	776
	-3.50792	0.000559317	-3.50707	0.00041432	-3.50647	0.000531398														-3.47632	-1.46108			-3.50725	12.5001			12.99	538	12.99	2284	12.99	768
	-3.50762	0.000586545	-3.50676	0.000421235	-3.50617	0.00047335														-3.47602	-1.3299			-3.50695	10.9502			13	531	13	2108	13	781
	-3.50731	0.000650679	-3.50646	0.000410425	-3.50586	0.000443596														-3.47571	-1.31659			-3.50664	9.70182			13.01	506	13.01	1871	13.01	794
	-3.507	0.00066766	-3.50615	0.000422515	-3.50556	0.000417971														-3.4754	-1.21853			-3.50633	9.3909			13.02	496	13.02	1613	13.02	793
	-3.5067	0.000615777	-3.50584	0.000472902	-3.50525	0.000399409														-3.4751	-1.13166			-3.50603	9.53487			13.03	485	13.03	1365	13.03	774
	-3.50639	0.000608083	-3.50554	0.000525603	-3.50494	0.000418682														-3.47479	-1.07854			-3.50572	9.90337			13.04	470	13.04	1113	13.04	772
	-3.50609	0.000596327	-3.50523	0.000510326	-3.50464	0.000453661														-3.47449	-1.21742			-3.50542	10.145			13.05	474	13.05	884	13.05	805
	-3.50578	0.000570147	-3.50493	0.000525897	-3.50433	0.000458547														-3.47418	-1.28474			-3.50511	10.0586			13.06	474	13.06	720	13.06	796
	-3.50548	0.000558296	-3.50462	0.000558951	-3.50403	0.00047066														-3.47388	-1.29126			-3.50481	10.8055			13.07	461	13.07	625	13.07	777
	-3.50517	0.000542533	-3.50432	0.00053309	-3.50372	0.000500975														-3.47357	-1.66057			-3.5045	11.1433			13.08	448	13.08	560	13.08	768
	-3.50487	0.000478908	-3.50401	0.00051239	-3.50342	0.00053353														-3.47327	-1.8733			-3.5042	11.3157			13.09	443	13.09	513	13.09	777
	-3.50456	0.000461281	-3.50371	0.000535066	-3.50311	0.00053917														-3.47296	-1.99964			-3.50389	12.2374			13.1	439	13.1	479	13.1	791
	-3.50425	0.00051432	-3.5034	0.000523721	-3.50281	0.000533581														-3.47265	-2.01233			-3.50358	12.5793			13.11	443	13.11	460	13.11	767
	-3.50395	0.000548337	-3.50309	0.00052442	-3.5025	0.000531963														-3.47235	-1.55425			-3.50328	11.911			13.12	436	13.12	451	13.12	739
	-3.50364	0.000530349	-3.50279	0.000534831	-3.50219	0.000512														-3.47204	-0.948464			-3.50297	11.6854			13.13	425	13.13	445	13.13	752
	-3.50334	0.000479067	-3.50248	0.000522566	-3.50189	0.000522174														-3.47174	-0.604968			-3.50267	12.2937			13.14	429	13.14	422	13.14	769
	-3.50303	0.000463886	-3.50218	0.000495772	-3.50158	0.000527368														-3.47143	-0.471041			-3.50236	12.7939			13.15	426	13.15	401	13.15	766
	-3.50273	0.000477413	-3.50187	0.000496653	-3.50128	0.000518121														-3.47113	-0.282041			-3.50206	12.2226			13.16	419	13.16	404	13.16	782
	-3.50242	0.00052065	-3.50157	0.000511783	-3.50097	0.000549534														-3.47082	-0.351397			-3.50175	10.9735			13.17	429	13.17	417	13.17	788
	-3.50212	0.000552332	-3.50126	0.000537443	-3.50067	0.000595933														-3.47052	-0.553493			-3.50144	10.3872			13.18	439	13.18	417	13.18	762
	-3.50181	0.00053089	-3.50096	0.000542333	-3.50036	0.000591052														-3.47021	-0.594386			-3.50114	10.1573			13.19	445	13.19	410	13.19	742
	-3.5015	0.000565912	-3.50065	0.000521192	-3.50006	0.000573219														-3.4699	-0.538059			-3.50083	10.4406			13.2	444	13.2	424	13.2	749
	-3.5012	0.000575991	-3.50034	0.000507167	-3.49975	0.000556365														-3.4696	-0.548087			-3.50053	10.9752			13.21	435	13.21	431	13.21	758
	-3.50089	0.000565916	-3.50004	0.000484984	-3.49944	0.000544474														-3.46929	-0.876171			-3.50022	11.7814			13.22	428	13.22	416	13.22	771
	-3.50059	0.000549139	-3.49973	0.000473149	-3.49914	0.000520761														-3.46899	-0.884438			-3.49992	11.7491			13.23	416	13.23	418	13.23	795
	-3.50028	0.000551727	-3.49943	0.000501582	-3.49883	0.000525099														-3.46868	-0.494378			-3.49961	10.5995			13.24	426	13.24	422	13.24	805
	-3.49998	0.000590551	-3.49912	0.000517544	-3.49853	0.000539452														-3.46838	-0.333573			-3.49931	9.25483			13.25	431	13.25	407	13.25	795
	-3.49967	0.000570014	-3.49882	0.000513842	-3.49822	0.000527816														-3.46807	-0.491229			-3.499	8.79051			13.26	426	13.26	399	13.26	795
	-3.49937	0.000519595	-3.49851	0.000526356	-3.49792	0.000489924														-3.46777	-1.04671			-3.49869	8.65427			13.27	426	13.27	401	13.27	795
	-3.49906	0.000511698	-3.49821	0.000552261	-3.49761	0.000458661														-3.46746	-1.18899			-3.49839	8.22435			13.28	440	13.28	416	13.28	798
	-3.49875	0.000513836	-3.4979	0.00054003	-3.49731	0.000424951														-3.46715	-0.812166			-3.49808	7.8667			13.29	455	13.29	432	13.29	777
	-3.49845	0.000504724	-3.49759	0.000494594	-3.497	0.000434898														-3.46685	-0.602936			-3.49778	8.84342			13.3	455	13.3	421	13.3	774
	-3.49814	0.000521703	-3.49729	0.000456601	-3.49669	0.000459317														-3.46654	-0.635178			-3.49747	9.84677			13.31	447	13.31	404	13.31	791
	-3.49784	0.000544714	-3.49698	0.000438102	-3.49639	0.000415177														-3.46624	-0.865873			-3.49717	10.1988			13.32	444	13.32	402	13.32	804
	-3.49753	0.000544333	-3.49668	0.000457245	-3.49608	0.000387353														-3.46593	-1.08047			-3.49686	10.3364			13.33	433	13.33	419	13.33	792
	-3.49723	0.000542298	-3.49637	0.000481481	-3.49578	0.000389446														-3.46563	-1.00296			-3.49656	10.9183			13.34	429	13.34	404	13.34	786
	-3.49692	0.000594808	-3.49607	0.00048505	-3.49547	0.000416386														-3.46532	-1.03567			-3.49625	11.4664			13.35	449	13.35	393	13.35	784
	-3.49662	0.000606432	-3.49576	0.000453743	-3.49517	0.000472416														-3.46502	-1.21161			-3.49594	11.5614			13.36	461	13.36	407	13.36	781
	-3.49631	0.000636692	-3.49545	0.000427503	-3.49486	0.000504448														-3.46471	-1.33253			-3.49564	10.7411			13.37	444	13.37	413	13.37	796
	-3.496	0.000722787	-3.49515	0.000395034	-3.49455	0.000517103														-3.4644	-1.1665			-3.49533	10.0081			13.38	432	13.38	405	13.38	809
	-3.4957	0.000724878	-3.49484	0.000398447	-3.49425	0.000507974														-3.4641	-0.920294			-3.49503	9.61728			13.39	428	13.39	405	13.39	805
	-3.49539	0.000666934	-3.49454	0.000410868	-3.49394	0.000485889														-3.46379	-0.412809			-3.49472	9.97171			13.4	422	13.4	398	13.4	798
	-3.49509	0.000624692	-3.49423	0.000433894	-3.49364	0.00048373														-3.46349	-0.125526			-3.49442	10.4992			13.41	431	13.41	399	13.41	792
	-3.49478	0.000577611	-3.49393	0.000473132	-3.49333	0.000485624														-3.46318	-0.464888			-3.49411	10.2603			13.42	434	13.42	412	13.42	777
	-3.49448	0.000606665	-3.49362	0.000515241	-3.49303	0.000507902														-3.46288	-0.969038			-3.49381	10.4404			13.43	428	13.43	414	13.43	786
	-3.49417	0.000673035	-3.49332	0.000537932	-3.49272	0.000555931														-3.46257	-0.926764			-3.4935	10.754			13.44	450	13.44	402	13.44	800
	-3.49387	0.000671345	-3.49301	0.000541575	-3.49242	0.000563942														-3.46227	-0.585153			-3.49319	11.1256			13.45	464	13.45	389	13.45	801
	-3.49356	0.000671832	-3.4927	0.000545395	-3.49211	0.00054095														-3.46196	-0.306966			-3.49289	10.7388			13.46	443	13.46	402	13.46	803
	-3.49325	0.000639835	-3.4924	0.000553835	-3.4918	0.000525149														-3.46165	-0.428234			-3.49258	11.4485			13.47	426	13.47	404	13.47	790
	-3.49295	0.00055027	-3.49209	0.000527926	-3.4915	0.000525426														-3.46135	-0.799755			-3.49228	12.1434			13.48	419	13.48	385	13.48	782
	-3.49264	0.00050427	-3.49179	0.000496046	-3.49119	0.000529232														-3.46104	-0.992489			-3.49197	11.8449			13.49	419	13.49	382	13.49	794
	-3.49234	0.000535992	-3.49148	0.000486812	-3.49089	0.00053485														-3.46074	-1.16239			-3.49167	11.8458			13.5	423	13.5	384	13.5	790
	-3.49203	0.000566018	-3.49118	0.00045889	-3.49058	0.000555118														-3.46043	-1.16384			-3.49136	11.7052			13.51	428	13.51	373	13.51	781
	-3.49173	0.000562582	-3.49087	0.000435649	-3.49028	0.000558605														-3.46013	-1.08751			-3.49106	11.3757			13.52	431	13.52	381	13.52	794
	-3.49142	0.000573998	-3.49057	0.000441603	-3.48997	0.000551974														-3.45982	-0.962768			-3.49075	11.2881			13.53	430	13.53	388	13.53	786
	-3.49111	0.00057156	-3.49026	0.000472582	-3.48967	0.000552088														-3.45952	-0.740821			-3.49044	11.4267			13.54	427	13.54	391	13.54	776
	-3.49081	0.000560938	-3.48995	0.00050948	-3.48936	0.000528083														-3.45921	-0.720057			-3.49014	11.2203			13.55	448	13.55	412	13.55	799
	-3.4905	0.000564166	-3.48965	0.000481415	-3.48905	0.000518964														-3.4589	-0.927377			-3.48983	11.6483			13.56	465	13.56	421	13.56	791
	-3.4902	0.000555689	-3.48934	0.000469457	-3.48875	0.000533679														-3.4586	-1.27264			-3.48953	12.0921			13.57	443	13.57	408	13.57	776
	-3.48989	0.00056101	-3.48904	0.00048006	-3.48844	0.000520934														-3.45829	-1.52112			-3.48922	11.1528			13.58	437	13.58	405	13.58	778
	-3.48959	0.000576993	-3.48873	0.000512629	-3.48814	0.000482464														-3.45799	-1.52386			-3.48892	11.1809			13.59	439	13.59	402	13.59	789
	-3.48928	0.000556827	-3.48843	0.000487984	-3.48783	0.000479129														-3.45768	-1.61024			-3.48861	11.8125			13.6	440	13.6	408	13.6	802
	-3.48898	0.00056638	-3.48812	0.000449804	-3.48753	0.000469315														-3.45738	-1.47771			-3.48831	11.844			13.61	432	13.61	409	13.61	820
	-3.48867	0.00060414	-3.48782	0.000468046	-3.48722	0.000463681														-3.45707	-1.3112			-3.488	11.4914			13.62	418	13.62	393	13.62	819
	-3.48836	0.000668571	-3.48751	0.000480967	-3.48692	0.000452278														-3.45677	-1.23478			-3.48769	11.2069			13.63	446	13.63	385	13.63	808
	-3.48806	0.00068525	-3.4872	0.000486644	-3.48661	0.00043963														-3.45646	-1.11574			-3.48739	10.8002			13.64	471	13.64	386	13.64	809
	-3.48775	0.000674529	-3.4869	0.000529149	-3.4863	0.000450535														-3.45615	-1.13354			-3.48708	10.4117			13.65	462	13.65	400	13.65	815
	-3.48745	0.000652399	-3.48659	0.000528943	-3.486	0.00044726														-3.45585	-1.13209			-3.48678	10.335			13.66	467	13.66	412	13.66	822
	-3.48714	0.000629396	-3.48629	0.000500301	-3.48569	0.000413576														-3.45554	-0.898721			-3.48647	10.5995			13.67	471	13.67	411	13.67	827
	-3.48684	0.000623908	-3.48598	0.00054071	-3.48539	0.00040752														-3.45524	-0.658456			-3.48617	10.4235			13.68	459	13.68	405	13.68	829
	-3.48653	0.000610059	-3.48568	0.000565641	-3.48508	0.000462646														-3.45493	-0.380036			-3.48586	10.006			13.69	466	13.69	389	13.69	825
	-3.48623	0.000585017	-3.48537	0.000540485	-3.48478	0.000487471														-3.45463	-0.195067			-3.48556	8.63836			13.7	479	13.7	377	13.7	816
	-3.48592	0.000635932	-3.48507	0.000530146	-3.48447	0.000494008														-3.45432	-0.537687			-3.48525	8.36422			13.71	461	13.71	399	13.71	810
	-3.48561	0.000661507	-3.48476	0.000520009	-3.48417	0.000515715														-3.45402	-1.05378			-3.48494	9.08568			13.72	450	13.72	414	13.72	802
	-3.48531	0.000679226	-3.48445	0.000495787	-3.48386	0.000529605														-3.45371	-1.10994			-3.48464	9.56787			13.73	450	13.73	400	13.73	805
	-3.485	0.000673866	-3.48415	0.000492129	-3.48355	0.000507256														-3.4534	-0.88007			-3.48433	9.27783			13.74	451	13.74	389	13.74	804
	-3.4847	0.000635181	-3.48384	0.000517515	-3.48325	0.000509283														-3.4531	-0.774178			-3.48403	8.63228			13.75	469	13.75	395	13.75	802
	-3.48439	0.000607022	-3.48354	0.000499274	-3.48294	0.000500946														-3.45279	-0.831251			-3.48372	8.42458			13.76	465	13.76	401	13.76	837
	-3.48409	0.000643533	-3.48323	0.000497406	-3.48264	0.000513545														-3.45249	-0.959872			-3.48342	9.08268			13.77	437	13.77	394	13.77	854
	-3.48378	0.000687152	-3.48293	0.000491102	-3.48233	0.000549991														-3.45218	-1.08729			-3.48311	9.79369			13.78	438	13.78	405	13.78	881
	-3.48348	0.000669942	-3.48262	0.000512585	-3.48203	0.000539455														-3.45188	-0.972912			-3.48281	10.8405			13.79	448	13.79	425	13.79	921
	-3.48317	0.000654964	-3.48232	0.000532401	-3.48172	0.000520739														-3.45157	-0.928825			-3.4825	10.8155			13.8	456	13.8	412	13.8	941
	-3.48286	0.00068362	-3.48201	0.000544563	-3.48142	0.000520848														-3.45127	-1.05159			-3.48219	10.6935			13.81	463	13.81	398	13.81	967
	-3.48256	0.000700871	-3.4817	0.000548935	-3.48111	0.000502112														-3.45096	-1.24408			-3.48189	10.5796			13.82	461	13.82	401	13.82	1014
	-3.48225	0.000710678	-3.4814	0.000547708	-3.4808	0.000517969														-3.45065	-1.15643			-3.48158	9.6537			13.83	463	13.83	417	13.83	1078
	-3.48195	0.000684007	-3.48109	0.000567499	-3.4805	0.000545078														-3.45035	-1.19337			-3.48128	8.82203			13.84	456	13.84	416	13.84	1153
	-3.48164	0.000644361	-3.48079	0.000565758	-3.48019	0.000562033														-3.45004	-1.20136			-3.48097	9.01026			13.85	448	13.85	391	13.85	1228
	-3.48134	0.000680585	-3.48048	0.00055297	-3.47989	0.000585194														-3.44974	-0.944966			-3.48067	10.1538			13.86	455	13.86	388	13.86	1279
	-3.48103	0.000671544	-3.48018	0.00051015	-3.47958	0.00058704														-3.44943	-0.977381			-3.48036	11.6705			13.87	457	13.87	407	13.87	1305
	-3.48073	0.000647189	-3.47987	0.000461539	-3.47928	0.000535661														-3.44913	-1.07283			-3.48006	12.6534			13.88	452	13.88	422	13.88	1287
	-3.48042	0.000649696	-3.47957	0.000472553	-3.47897	0.000464185														-3.44882	-0.806685			-3.47975	12.9116			13.89	449	13.89	418	13.89	1218
	-3.48011	0.000644371	-3.47926	0.000517304	-3.47867	0.000442131														-3.44851	-0.749576			-3.47944	12.7539			13.9	448	13.9	410	13.9	1140
	-3.47981	0.000573419	-3.47895	0.000543751	-3.47836	0.000438229														-3.44821	-0.930482			-3.47914	12.7296			13.91	457	13.91	395	13.91	1089
	-3.4795	0.000521442	-3.47865	0.000559171	-3.47805	0.000442025														-3.4479	-0.917085			-3.47883	13.2922			13.92	471	13.92	393	13.92	1023
	-3.4792	0.000540456	-3.47834	0.000542094	-3.47775	0.000478368														-3.4476	-1.03014			-3.47853	13.1548			13.93	482	13.93	412	13.93	945
	-3.47889	0.000552734	-3.47804	0.000499729	-3.47744	0.00053808														-3.44729	-0.830092			-3.47822	12.5787			13.94	481	13.94	410	13.94	891
	-3.47859	0.000550646	-3.47773	0.000487579	-3.47714	0.000596842														-3.44699	-0.797417			-3.47792	12.5461			13.95	484	13.95	410	13.95	844
	-3.47828	0.000555697	-3.47743	0.00050502	-3.47683	0.000639889														-3.44668	-0.92686			-3.47761	12.366			13.96	522	13.96	417	13.96	812
	-3.47798	0.000553022	-3.47712	0.000514669	-3.47653	0.000627756														-3.44638	-1.08936			-3.47731	11.7994			13.97	543	13.97	413	13.97	813
	-3.47767	0.000556365	-3.47682	0.00051195	-3.47622	0.000568998														-3.44607	-1.10049			-3.477	12.0959			13.98	549	13.98	428	13.98	806
	-3.47736	0.000578796	-3.47651	0.000488176	-3.47592	0.00055262														-3.44576	-0.982909			-3.47669	11.5848			13.99	574	13.99	461	13.99	792
	-3.47706	0.000588832	-3.4762	0.000469736	-3.47561	0.000575081														-3.44546	-0.960054			-3.47639	10.2616			14	606	14	488	14	791
	-3.47675	0.000597277	-3.4759	0.000471446	-3.4753	0.000572542														-3.44515	-1.12346			-3.47608	10.3483			14.01	655	14.01	520	14.01	797
	-3.47645	0.000608532	-3.47559	0.000441276	-3.475	0.000532945														-3.44485	-1.24555			-3.47578	10.8976			14.02	698	14.02	549	14.02	809
	-3.47614	0.000569642	-3.47529	0.000432244	-3.47469	0.000510007														-3.44454	-1.15962			-3.47547	11.3625			14.03	764	14.03	540	14.03	812
	-3.47584	0.000560398	-3.47498	0.000389821	-3.47439	0.000513603														-3.44424	-1.36486			-3.47517	11.6563			14.04	828	14.04	534	14.04	820
	-3.47553	0.00056963	-3.47468	0.000340579	-3.47408	0.000519702														-3.44393	-1.56174			-3.47486	11.4408			14.05	847	14.05	554	14.05	838
	-3.47523	0.000573976	-3.47437	0.000356216	-3.47378	0.000485835														-3.44363	-1.61237			-3.47456	11.4263			14.06	868	14.06	575	14.06	824
	-3.47492	0.000562418	-3.47407	0.000405971	-3.47347	0.000449544														-3.44332	-1.15848			-3.47425	11.2045			14.07	924	14.07	573	14.07	792
	-3.47461	0.000565857	-3.47376	0.00044609	-3.47317	0.000445377														-3.44301	-0.85654			-3.47394	11.1114			14.08	963	14.08	550	14.08	810
	-3.47431	0.000572457	-3.47345	0.000433	-3.47286	0.000468986														-3.44271	-0.769742			-3.47364	11.1822			14.09	956	14.09	565	14.09	827
	-3.474	0.000582549	-3.47315	0.000434966	-3.47255	0.000501292														-3.4424	-0.63852			-3.47333	11.396			14.1	954	14.1	573	14.1	812
	-3.4737	0.00061234	-3.47284	0.000441458	-3.47225	0.000521385														-3.4421	-0.39594			-3.47303	11.135			14.11	968	14.11	539	14.11	808
	-3.47339	0.000643283	-3.47254	0.000434861	-3.47194	0.000515616														-3.44179	-0.366696			-3.47272	10.2158			14.12	953	14.12	507	14.12	805
	-3.47309	0.000694385	-3.47223	0.000469139	-3.47164	0.000537138														-3.44149	-0.56015			-3.47242	10.0212			14.13	917	14.13	478	14.13	800
	-3.47278	0.000699696	-3.47193	0.000491806	-3.47133	0.000530763														-3.44118	-0.57766			-3.47211	10.0472			14.14	879	14.14	464	14.14	791
	-3.47248	0.000630184	-3.47162	0.000484566	-3.47103	0.0005171														-3.44088	-0.758289			-3.47181	9.87772			14.15	811	14.15	473	14.15	785
	-3.47217	0.000592144	-3.47132	0.000469305	-3.47072	0.000520254														-3.44057	-1.05212			-3.4715	9.85494			14.16	757	14.16	470	14.16	790
	-3.47186	0.000602617	-3.47101	0.00044469	-3.47042	0.000533227														-3.44026	-1.3055			-3.47119	10.713			14.17	719	14.17	437	14.17	785
	-3.47156	0.00060101	-3.4707	0.000468971	-3.47011	0.00055021														-3.43996	-1.27062			-3.47089	12.0971			14.18	669	14.18	411	14.18	776
	-3.47125	0.000608268	-3.4704	0.000535712	-3.4698	0.00054361														-3.43965	-1.3471			-3.47058	12.7162			14.19	609	14.19	411	14.19	782
	-3.47095	0.000579971	-3.47009	0.000541438	-3.4695	0.000536178														-3.43935	-1.53865			-3.47028	12.3275			14.2	534	14.2	407	14.2	800
	-3.47064	0.000583635	-3.46979	0.00049344	-3.46919	0.000554719														-3.43904	-1.43829			-3.46997	12.5103			14.21	502	14.21	389	14.21	811
	-3.47034	0.000627348	-3.46948	0.000461322	-3.46889	0.000582068														-3.43874	-1.23148			-3.46967	12.778			14.22	514	14.22	375	14.22	810
	-3.47003	0.000659767	-3.46918	0.000439644	-3.46858	0.000580228														-3.43843	-1.11368			-3.46936	12.2773			14.23	498	14.23	381	14.23	784
	-3.46973	0.000676213	-3.46887	0.000427057	-3.46828	0.000498425														-3.43813	-0.809673			-3.46905	12.22			14.24	462	14.24	383	14.24	767
	-3.46942	0.00070172	-3.46857	0.000440585	-3.46797	0.000468882														-3.43782	-0.473034			-3.46875	11.1194			14.25	466	14.25	386	14.25	777
	-3.46911	0.00073967	-3.46826	0.000420749	-3.46767	0.000513094														-3.43751	-0.618128			-3.46844	10.9126			14.26	472	14.26	403	14.26	778
	-3.46881	0.000731093	-3.46795	0.000413961	-3.46736	0.000523035														-3.43721	-0.853624			-3.46814	11.3891			14.27	446	14.27	411	14.27	777
	-3.4685	0.000717347	-3.46765	0.000454472	-3.46705	0.000547944														-3.4369	-1.08437			-3.46783	11.5276			14.28	439	14.28	416	14.28	780
	-3.4682	0.000731785	-3.46734	0.000459619	-3.46675	0.000577322														-3.4366	-1.19772			-3.46753	11.1466			14.29	458	14.29	403	14.29	772
	-3.46789	0.000698018	-3.46704	0.000476551	-3.46644	0.000614032														-3.43629	-1.24734			-3.46722	11.1898			14.3	457	14.3	403	14.3	763
	-3.46759	0.000650407	-3.46673	0.000506834	-3.46614	0.000626633														-3.43599	-1.54801			-3.46692	11.0668			14.31	444	14.31	416	14.31	762
	-3.46728	0.000572522	-3.46643	0.000497474	-3.46583	0.000588603														-3.43568	-1.56126			-3.46661	10.9313			14.32	462	14.32	396	14.32	775
	-3.46698	0.000508496	-3.46612	0.000457359	-3.46553	0.000546481														-3.43538	-1.49831			-3.4663	10.8581			14.33	472	14.33	385	14.33	779
	-3.46667	0.000527361	-3.46582	0.000478789	-3.46522	0.000519693														-3.43507	-1.43562			-3.466	10.9614			14.34	466	14.34	415	14.34	770
	-3.46636	0.000561453	-3.46551	0.000510791	-3.46492	0.000486339														-3.43476	-1.39743			-3.46569	11.0287			14.35	453	14.35	424	14.35	785
	-3.46606	0.000595313	-3.4652	0.000511167	-3.46461	0.000499852														-3.43446	-1.37387			-3.46539	10.5315			14.36	434	14.36	402	14.36	806
	-3.46575	0.000585331	-3.4649	0.000464361	-3.4643	0.000544846														-3.43415	-1.11221			-3.46508	10.222			14.37	443	14.37	390	14.37	802
	-3.46545	0.000530616	-3.46459	0.000421174	-3.464	0.000506298														-3.43385	-0.983943			-3.46478	9.86171			14.38	461	14.38	391	14.38	797
	-3.46514	0.000517682	-3.46429	0.00042593	-3.46369	0.000480443														-3.43354	-1.2344			-3.46447	10.2133			14.39	464	14.39	394	14.39	795
	-3.46484	0.000569763	-3.46398	0.000418302	-3.46339	0.000512167														-3.43324	-1.46537			-3.46417	10.4038			14.4	466	14.4	403	14.4	795
	-3.46453	0.000639927	-3.46368	0.000377547	-3.46308	0.000541377														-3.43293	-1.5145			-3.46386	11.0058			14.41	451	14.41	424	14.41	798
	-3.46423	0.000699804	-3.46337	0.000378812	-3.46278	0.000544255														-3.43263	-1.34769			-3.46355	11.4972			14.42	424	14.42	421	14.42	788
	-3.46392	0.000685637	-3.46307	0.000428447	-3.46247	0.000550323														-3.43232	-1.22702			-3.46325	11.7758			14.43	440	14.43	385	14.43	787
	-3.46361	0.00065259	-3.46276	0.000437748	-3.46217	0.000547054														-3.43201	-1.25465			-3.46294	11.065			14.44	471	14.44	387	14.44	782
	-3.46331	0.000651141	-3.46245	0.000389206	-3.46186	0.000487876														-3.43171	-1.22374			-3.46264	10.6618			14.45	467	14.45	421	14.45	770
	-3.463	0.000694656	-3.46215	0.000373272	-3.46155	0.00045176														-3.4314	-1.09523			-3.46233	11.1655			14.46	448	14.46	433	14.46	772
	-3.4627	0.000690561	-3.46184	0.000414284	-3.46125	0.000462521														-3.4311	-1.1522			-3.46203	11.9642			14.47	426	14.47	430	14.47	761
	-3.46239	0.000641214	-3.46154	0.000430117	-3.46094	0.000494018														-3.43079	-1.16984			-3.46172	12.4744			14.48	438	14.48	418	14.48	751
	-3.46209	0.000635843	-3.46123	0.000393823	-3.46064	0.000537206														-3.43049	-1.13645			-3.46142	12.5504			14.49	462	14.49	406	14.49	771
	-3.46178	0.000653138	-3.46093	0.000356331	-3.46033	0.000570601														-3.43018	-0.938788			-3.46111	12.1791			14.5	471	14.5	398	14.5	769
	-3.46148	0.000673663	-3.46062	0.000350702	-3.46003	0.000584291														-3.42988	-0.761835			-3.4608	11.6779			14.51	462	14.51	404	14.51	753
	-3.46117	0.000664706	-3.46031	0.000387773	-3.45972	0.000566876														-3.42957	-0.65229			-3.4605	10.9643			14.52	443	14.52	409	14.52	753
	-3.46086	0.000603062	-3.46001	0.000426772	-3.45941	0.000532622														-3.42926	-0.547151			-3.46019	10.2568			14.53	444	14.53	408	14.53	776
	-3.46056	0.000573926	-3.4597	0.000426214	-3.45911	0.000513886														-3.42896	-0.57963			-3.45989	9.74374			14.54	447	14.54	415	14.54	796
	-3.46025	0.000581573	-3.4594	0.000411841	-3.4588	0.000536078														-3.42865	-0.568271			-3.45958	10.0828			14.55	440	14.55	409	14.55	795
	-3.45995	0.000620714	-3.45909	0.000406248	-3.4585	0.000573185														-3.42835	-0.711757			-3.45928	10.807			14.56	446	14.56	384	14.56	780
	-3.45964	0.000606544	-3.45879	0.000394348	-3.45819	0.000589139														-3.42804	-0.861809			-3.45897	11.4778			14.57	444	14.57	388	14.57	778
	-3.45934	0.000600543	-3.45848	0.000391282	-3.45789	0.000610725														-3.42774	-1.18534			-3.45867	11.6895			14.58	448	14.58	410	14.58	785
	-3.45903	0.00065505	-3.45818	0.000407483	-3.45758	0.000600629														-3.42743	-1.60775			-3.45836	11.8119			14.59	465	14.59	421	14.59	795
	-3.45873	0.000657581	-3.45787	0.000422512	-3.45728	0.000525275														-3.42713	-2.11576			-3.45805	11.6395			14.6	459	14.6	411	14.6	818
	-3.45842	0.000687736	-3.45756	0.000408336	-3.45697	0.000490922														-3.42682	-2.44344			-3.45775	11.6479			14.61	463	14.61	399	14.61	828
	-3.45811	0.000726284	-3.45726	0.000395601	-3.45666	0.000511984														-3.42651	-2.52012			-3.45744	12.0495			14.62	471	14.62	411	14.62	798
	-3.45781	0.000734407	-3.45695	0.000382379	-3.45636	0.000515299														-3.42621	-2.02112			-3.45714	11.1585			14.63	475	14.63	412	14.63	753
	-3.4575	0.000701536	-3.45665	0.000396112	-3.45605	0.000544936														-3.4259	-1.46265			-3.45683	10.0722			14.64	468	14.64	405	14.64	740
	-3.4572	0.000693054	-3.45634	0.000449961	-3.45575	0.000559766														-3.4256	-1.11614			-3.45653	10.0814			14.65	453	14.65	409	14.65	773
	-3.45689	0.000725612	-3.45604	0.000479312	-3.45544	0.000585883														-3.42529	-0.813959			-3.45622	10.1841			14.66	464	14.66	402	14.66	777
	-3.45659	0.000713367	-3.45573	0.000474289	-3.45514	0.000568733														-3.42499	-0.84244			-3.45592	10.1038			14.67	469	14.67	410	14.67	771
	-3.45628	0.00064314	-3.45543	0.000499597	-3.45483	0.000530105														-3.42468	-1.04492			-3.45561	9.9237			14.68	477	14.68	421	14.68	772
	-3.45597	0.000573152	-3.45512	0.000515275	-3.45453	0.00050933														-3.42438	-0.894369			-3.4553	10.0067			14.69	484	14.69	410	14.69	770
	-3.45567	0.00054197	-3.45481	0.000528244	-3.45422	0.000476671														-3.42407	-0.899441			-3.455	10.056			14.7	495	14.7	416	14.7	787
	-3.45536	0.000561014	-3.45451	0.000549199	-3.45391	0.000428276														-3.42376	-0.660665			-3.45469	10.832			14.71	507	14.71	423	14.71	795
	-3.45506	0.000563893	-3.4542	0.00054961	-3.45361	0.000396185														-3.42346	-0.530285			-3.45439	11.2349			14.72	509	14.72	409	14.72	775
	-3.45475	0.00059634	-3.4539	0.000548304	-3.4533	0.00040424														-3.42315	-0.829031			-3.45408	10.4374			14.73	499	14.73	408	14.73	773
	-3.45445	0.000602926	-3.45359	0.000530812	-3.453	0.000422563														-3.42285	-0.958003			-3.45378	9.83613			14.74	491	14.74	415	14.74	791
	-3.45414	0.000575274	-3.45329	0.00053378	-3.45269	0.000402728														-3.42254	-1.04077			-3.45347	10.3713			14.75	483	14.75	401	14.75	789
	-3.45384	0.000569707	-3.45298	0.000540524	-3.45239	0.000387244														-3.42224	-1.13559			-3.45317	11.6776			14.76	487	14.76	408	14.76	783
	-3.45353	0.000561779	-3.45268	0.000514737	-3.45208	0.00044792														-3.42193	-1.22067			-3.45286	12.1169			14.77	490	14.77	436	14.77	771
	-3.45322	0.000535815	-3.45237	0.000477424	-3.45178	0.000496125														-3.42163	-1.32842			-3.45255	11.8909			14.78	472	14.78	444	14.78	774
	-3.45292	0.000548017	-3.45206	0.000452508	-3.45147	0.00050006														-3.42132	-1.54569			-3.45225	11.6937			14.79	455	14.79	437	14.79	781
	-3.45261	0.000582006	-3.45176	0.000468963	-3.45116	0.000515178														-3.42101	-1.4777			-3.45194	12.1571			14.8	459	14.8	452	14.8	766
	-3.45231	0.000607422	-3.45145	0.00049924	-3.45086	0.000526551														-3.42071	-1.02909			-3.45164	11.7731			14.81	465	14.81	464	14.81	762
	-3.452	0.000647287	-3.45115	0.000494207	-3.45055	0.000511699														-3.4204	-0.865747			-3.45133	11.1326			14.82	468	14.82	450	14.82	769
	-3.4517	0.000675647	-3.45084	0.000472201	-3.45025	0.000515906														-3.4201	-1.08523			-3.45103	10.5217			14.83	471	14.83	455	14.83	770
	-3.45139	0.00069613	-3.45054	0.00042839	-3.44994	0.000579207														-3.41979	-1.13038			-3.45072	10.8836			14.84	464	14.84	479	14.84	807
	-3.45109	0.000728947	-3.45023	0.000409511	-3.44964	0.000589094														-3.41949	-0.892026			-3.45042	11.5734			14.85	445	14.85	479	14.85	816
	-3.45078	0.00072204	-3.44993	0.000443667	-3.44933	0.000587243														-3.41918	-0.873402			-3.45011	12.0655			14.86	438	14.86	487	14.86	799
	-3.45047	0.000701849	-3.44962	0.000452235	-3.44903	0.000596001														-3.41888	-1.07654			-3.4498	12.3942			14.87	456	14.87	523	14.87	784
	-3.45017	0.0006796	-3.44931	0.000452317	-3.44872	0.000519509														-3.41857	-1.31887			-3.4495	11.8497			14.88	464	14.88	547	14.88	797
	-3.44986	0.000647596	-3.44901	0.000493562	-3.44841	0.000458366														-3.41826	-1.32134			-3.44919	11.5158			14.89	465	14.89	560	14.89	804
	-3.44956	0.000611493	-3.4487	0.000506976	-3.44811	0.000478653														-3.41796	-1.05664			-3.44889	11.5957			14.9	455	14.9	571	14.9	794
	-3.44925	0.000586607	-3.4484	0.000520693	-3.4478	0.00053718														-3.41765	-0.76203			-3.44858	11.3749			14.91	454	14.91	576	14.91	767
	-3.44895	0.000540372	-3.44809	0.000516209	-3.4475	0.000539416														-3.41735	-0.644481			-3.44828	10.9531			14.92	466	14.92	583	14.92	759
	-3.44864	0.000533867	-3.44779	0.000503871	-3.44719	0.000516035														-3.41704	-0.887948			-3.44797	10.9213			14.93	469	14.93	576	14.93	788
	-3.44834	0.000530167	-3.44748	0.000475016	-3.44689	0.000494555														-3.41674	-1.18075			-3.44767	11.4883			14.94	466	14.94	560	14.94	782
	-3.44803	0.000540205	-3.44718	0.0004653	-3.44658	0.000514708														-3.41643	-1.42184			-3.44736	12.2108			14.95	457	14.95	556	14.95	754
	-3.44772	0.000576121	-3.44687	0.000457625	-3.44628	0.000532309														-3.41612	-1.46184			-3.44705	13.1225			14.96	459	14.96	567	14.96	764
	-3.44742	0.000587071	-3.44656	0.000465972	-3.44597	0.00051301														-3.41582	-1.32698			-3.44675	13.0555			14.97	471	14.97	571	14.97	770
	-3.44711	0.00057956	-3.44626	0.00045808	-3.44566	0.000514351														-3.41551	-1.40087			-3.44644	12.3217			14.98	464	14.98	568	14.98	754
	-3.44681	0.000673821	-3.44595	0.000473559	-3.44536	0.000511929														-3.41521	-1.307			-3.44614	11.973			14.99	445	14.99	551	14.99	741
	-3.4465	0.000762666	-3.44565	0.000505949	-3.44505	0.00052171														-3.4149	-1.04845			-3.44583	11.3068			15	452	15	528	15	756
	-3.4462	0.000792182	-3.44534	0.000521691	-3.44475	0.000543521														-3.4146	-0.721411			-3.44553	11.0678			15.01	451	15.01	498	15.01	775
	-3.44589	0.000772507	-3.44504	0.000520796	-3.44444	0.000557168														-3.41429	-0.671466			-3.44522	11.4476			15.02	449	15.02	494	15.02	774
	-3.44559	0.000728417	-3.44473	0.000528552	-3.44414	0.000544381														-3.41399	-0.764106			-3.44492	11.7172			15.03	468	15.03	481	15.03	780
	-3.44528	0.000696952	-3.44443	0.000564027	-3.44383	0.000549642														-3.41368	-1.18583			-3.44461	11.3437			15.04	480	15.04	465	15.04	760
	-3.44497	0.000718365	-3.44412	0.000518757	-3.44353	0.000550242														-3.41337	-1.71633			-3.4443	11.1741			15.05	465	15.05	454	15.05	758
	-3.44467	0.000760214	-3.44381	0.000408386	-3.44322	0.000540785														-3.41307	-1.84354			-3.444	11.492			15.06	458	15.06	440	15.06	773
	-3.44436	0.000748791	-3.44351	0.000381696	-3.44291	0.000553838														-3.41276	-1.65554			-3.44369	11.1291			15.07	469	15.07	427	15.07	789
	-3.44406	0.000730563	-3.4432	0.000391124	-3.44261	0.000553103														-3.41246	-1.57666			-3.44339	11.1553			15.08	467	15.08	432	15.08	770
	-3.44375	0.000692918	-3.4429	0.000350249	-3.4423	0.000520338														-3.41215	-1.56282			-3.44308	11.2059			15.09	470	15.09	428	15.09	790
	-3.44345	0.000684395	-3.44259	0.000359393	-3.442	0.000523781														-3.41185	-1.51568			-3.44278	11.5069			15.1	491	15.1	426	15.1	803
	-3.44314	0.000702202	-3.44229	0.00037583	-3.44169	0.00055207														-3.41154	-1.38023			-3.44247	11.3524			15.11	489	15.11	429	15.11	779
	-3.44284	0.000706847	-3.44198	0.000394733	-3.44139	0.000559206														-3.41124	-1.47443			-3.44217	11.1499			15.12	478	15.12	417	15.12	763
	-3.44253	0.000688422	-3.44168	0.000411264	-3.44108	0.000548714														-3.41093	-1.5584			-3.44186	10.6428			15.13	464	15.13	415	15.13	784
	-3.44222	0.000663054	-3.44137	0.000445687	-3.44078	0.000496985														-3.41062	-1.38846			-3.44155	10.0486			15.14	462	15.14	421	15.14	789
	-3.44192	0.000674073	-3.44106	0.000502433	-3.44047	0.000481181														-3.41032	-1.38471			-3.44125	9.75198			15.15	464	15.15	431	15.15	777
	-3.44161	0.000660733	-3.44076	0.000516405	-3.44016	0.00052069														-3.41001	-1.80411			-3.44094	9.12574			15.16	456	15.16	439	15.16	769
	-3.44131	0.000676166	-3.44045	0.00052465	-3.43986	0.000527237														-3.40971	-2.07868			-3.44064	8.35934			15.17	456	15.17	449	15.17	754
	-3.441	0.000701529	-3.44015	0.000520987	-3.43955	0.000488069														-3.4094	-1.98518			-3.44033	9.38125			15.18	462	15.18	455	15.18	755
	-3.4407	0.000632197	-3.43984	0.000493053	-3.43925	0.000442376														-3.4091	-1.66957			-3.44003	10.6672			15.19	467	15.19	444	15.19	767
	-3.44039	0.000614011	-3.43954	0.000467366	-3.43894	0.000440371														-3.40879	-1.03611			-3.43972	10.4627			15.2	461	15.2	445	15.2	768
	-3.44009	0.000643905	-3.43923	0.000489787	-3.43864	0.000412661														-3.40849	-0.723912			-3.43942	10.5681			15.21	465	15.21	430	15.21	766
	-3.43978	0.000644895	-3.43893	0.000519192	-3.43833	0.000370211														-3.40818	-0.684494			-3.43911	11.2258			15.22	475	15.22	418	15.22	757
	-3.43947	0.000649406	-3.43862	0.000532313	-3.43803	0.000376921														-3.40787	-0.769752			-3.4388	11.4695			15.23	487	15.23	437	15.23	768
	-3.43917	0.000687838	-3.43831	0.00054937	-3.43772	0.000421219														-3.40757	-1.02755			-3.4385	11.4099			15.24	495	15.24	449	15.24	793
	-3.43886	0.000749647	-3.43801	0.000558642	-3.43741	0.000460197														-3.40726	-1.22614			-3.43819	10.7062			15.25	507	15.25	451	15.25	775
	-3.43856	0.000767406	-3.4377	0.000536489	-3.43711	0.000474682														-3.40696	-1.20868			-3.43789	10.5319			15.26	514	15.26	446	15.26	728
	-3.43825	0.000769498	-3.4374	0.000498266	-3.4368	0.000500516														-3.40665	-1.37446			-3.43758	10.9666			15.27	517	15.27	466	15.27	748
	-3.43795	0.000749959	-3.43709	0.000487487	-3.4365	0.000500079														-3.40635	-1.53325			-3.43728	10.7988			15.28	528	15.28	458	15.28	772
	-3.43764	0.000719303	-3.43679	0.000497724	-3.43619	0.000486817														-3.40604	-1.58688			-3.43697	11.2419			15.29	522	15.29	424	15.29	790
	-3.43734	0.000678239	-3.43648	0.000530997	-3.43589	0.000516306														-3.40574	-1.54861			-3.43667	11.5373			15.3	511	15.3	404	15.3	785
	-3.43703	0.000651616	-3.43618	0.000533213	-3.43558	0.000545039														-3.40543	-1.31524			-3.43636	11.6991			15.31	502	15.31	403	15.31	789
	-3.43672	0.000655655	-3.43587	0.000505186	-3.43528	0.00053193														-3.40512	-1.35677			-3.43605	11.6231			15.32	505	15.32	420	15.32	775
	-3.43642	0.000670242	-3.43556	0.000496491	-3.43497	0.000526513														-3.40482	-1.53025			-3.43575	12.0975			15.33	504	15.33	442	15.33	792
	-3.43611	0.000664706	-3.43526	0.000487032	-3.43466	0.000506595														-3.40451	-1.72897			-3.43544	11.9529			15.34	500	15.34	435	15.34	793
	-3.43581	0.000648657	-3.43495	0.000457297	-3.43436	0.000522687														-3.40421	-1.86993			-3.43514	11.0866			15.35	491	15.35	424	15.35	784
	-3.4355	0.000637786	-3.43465	0.00045221	-3.43405	0.00055907														-3.4039	-1.73429			-3.43483	10.2107			15.36	492	15.36	428	15.36	762
	-3.4352	0.000644965	-3.43434	0.000458865	-3.43375	0.000560556														-3.4036	-1.62137			-3.43453	9.56118			15.37	500	15.37	431	15.37	771
	-3.43489	0.000609329	-3.43404	0.000456189	-3.43344	0.00055621														-3.40329	-1.60797			-3.43422	10.2928			15.38	511	15.38	435	15.38	795
	-3.43459	0.000570974	-3.43373	0.000501724	-3.43314	0.000555545														-3.40299	-1.22473			-3.43391	10.6864			15.39	544	15.39	432	15.39	777
	-3.43428	0.000613429	-3.43343	0.000551463	-3.43283	0.000579009														-3.40268	-0.911768			-3.43361	10.5836			15.4	579	15.4	432	15.4	738
	-3.43397	0.000651309	-3.43312	0.000547248	-3.43253	0.000584748														-3.40237	-1.12571			-3.4333	10.3167			15.41	601	15.41	444	15.41	741
	-3.43367	0.00060218	-3.43281	0.000480768	-3.43222	0.000529351														-3.40207	-1.23699			-3.433	10.27			15.42	607	15.42	445	15.42	771
	-3.43336	0.000596621	-3.43251	0.000421925	-3.43191	0.00051424														-3.40176	-1.44057			-3.43269	10.3701			15.43	619	15.43	447	15.43	763
	-3.43306	0.000657437	-3.4322	0.00041591	-3.43161	0.000533087														-3.40146	-1.4581			-3.43239	9.92444			15.44	633	15.44	448	15.44	735
	-3.43275	0.000683322	-3.4319	0.000427177	-3.4313	0.000575279														-3.40115	-1.3306			-3.43208	10.2086			15.45	652	15.45	432	15.45	748
	-3.43245	0.000698534	-3.43159	0.000476426	-3.431	0.000575245														-3.40085	-1.1899			-3.43178	10.5094			15.46	660	15.46	445	15.46	775
	-3.43214	0.000689896	-3.43129	0.000528259	-3.43069	0.000560348														-3.40054	-0.934255			-3.43147	10.0485			15.47	679	15.47	461	15.47	782
	-3.43184	0.00067109	-3.43098	0.000543492	-3.43039	0.000545154														-3.40024	-0.918804			-3.43116	10.554			15.48	689	15.48	467	15.48	780
	-3.43153	0.00066195	-3.43068	0.000526655	-3.43008	0.000533535														-3.39993	-1.0982			-3.43086	11.1498			15.49	718	15.49	471	15.49	784
	-3.43122	0.000650988	-3.43037	0.000530479	-3.42978	0.000519933														-3.39962	-1.29197			-3.43055	11.8041			15.5	727	15.5	473	15.5	804
	-3.43092	0.000609387	-3.43006	0.000533203	-3.42947	0.00050081														-3.39932	-1.30797			-3.43025	11.7266			15.51	712	15.51	495	15.51	835
	-3.43061	0.000609346	-3.42976	0.000509881	-3.42916	0.000508742														-3.39901	-0.949234			-3.42994	11.5289			15.52	686	15.52	512	15.52	861
	-3.43031	0.000638844	-3.42945	0.000505631	-3.42886	0.000539339														-3.39871	-0.623393			-3.42964	11.4053			15.53	658	15.53	519	15.53	847
	-3.43	0.000642986	-3.42915	0.000501396	-3.42855	0.000517936														-3.3984	-0.598091			-3.42933	11.2489			15.54	622	15.54	523	15.54	844
	-3.4297	0.000671363	-3.42884	0.000478585	-3.42825	0.000462043														-3.3981	-0.701992			-3.42903	11.3797			15.55	605	15.55	517	15.55	880
	-3.42939	0.000663488	-3.42854	0.000477964	-3.42794	0.000407007														-3.39779	-0.82329			-3.42872	11.243			15.56	596	15.56	523	15.56	906
	-3.42909	0.000646144	-3.42823	0.000497269	-3.42764	0.00039927														-3.39749	-1.16053			-3.42841	11.4539			15.57	569	15.57	550	15.57	900
	-3.42878	0.000611302	-3.42792	0.000470354	-3.42733	0.000434511														-3.39718	-1.55328			-3.42811	10.9783			15.58	534	15.58	558	15.58	869
	-3.42847	0.000584628	-3.42762	0.000431368	-3.42702	0.000442473														-3.39687	-1.30413			-3.4278	10.2645			15.59	512	15.59	546	15.59	859
	-3.42817	0.00065295	-3.42731	0.000442468	-3.42672	0.000500212														-3.39657	-1.01077			-3.4275	9.87099			15.6	492	15.6	541	15.6	852
	-3.42786	0.00069414	-3.42701	0.000467952	-3.42641	0.000565781														-3.39626	-0.961524			-3.42719	9.49632			15.61	488	15.61	506	15.61	825
	-3.42756	0.000693366	-3.4267	0.000463851	-3.42611	0.000597107														-3.39596	-1.09183			-3.42689	9.34508			15.62	506	15.62	474	15.62	797
	-3.42725	0.000725429	-3.4264	0.000449616	-3.4258	0.000599286														-3.39565	-1.458			-3.42658	8.77781			15.63	499	15.63	485	15.63	792
	-3.42695	0.00073713	-3.42609	0.000436882	-3.4255	0.000623033														-3.39535	-1.49024			-3.42628	8.62096			15.64	500	15.64	477	15.64	795
	-3.42664	0.000714705	-3.42579	0.000444204	-3.42519	0.000622801														-3.39504	-1.26618			-3.42597	9.15749			15.65	494	15.65	455	15.65	785
	-3.42634	0.000684822	-3.42548	0.000458299	-3.42489	0.0005838														-3.39474	-0.891874			-3.42566	9.86257			15.66	487	15.66	451	15.66	773
	-3.42603	0.00063967	-3.42517	0.000434141	-3.42458	0.000548065														-3.39443	-0.625866			-3.42536	10.4141			15.67	502	15.67	451	15.67	753
	-3.42572	0.000596445	-3.42487	0.000416308	-3.42427	0.000512874														-3.39412	-0.641199			-3.42505	10.3858			15.68	523	15.68	431	15.68	771
	-3.42542	0.000554365	-3.42456	0.000388999	-3.42397	0.000487141														-3.39382	-0.560774			-3.42475	10.7807			15.69	513	15.69	425	15.69	777
	-3.42511	0.000582943	-3.42426	0.000390518	-3.42366	0.000498041														-3.39351	-0.568845			-3.42444	11.2552			15.7	490	15.7	431	15.7	759
	-3.42481	0.00060669	-3.42395	0.000416724	-3.42336	0.000543996														-3.39321	-1.08967			-3.42414	11.0088			15.71	501	15.71	432	15.71	759
	-3.4245	0.000613026	-3.42365	0.000432481	-3.42305	0.00059323														-3.3929	-1.54424			-3.42383	11.2534			15.72	492	15.72	437	15.72	780
	-3.4242	0.000627873	-3.42334	0.000429491	-3.42275	0.000605098														-3.3926	-1.48543			-3.42353	11.8315			15.73	496	15.73	442	15.73	798
	-3.42389	0.000681284	-3.42304	0.000457181	-3.42244	0.000570318														-3.39229	-1.23085			-3.42322	11.6553			15.74	501	15.74	440	15.74	818
	-3.42358	0.000689855	-3.42273	0.000460144	-3.42214	0.000520993														-3.39199	-1.16747			-3.42291	11.9351			15.75	495	15.75	419	15.75	794
	-3.42328	0.000663212	-3.42242	0.000430549	-3.42183	0.000499657														-3.39168	-0.856252			-3.42261	12.5109			15.76	494	15.76	402	15.76	736
	-3.42297	0.000596062	-3.42212	0.000404376	-3.42152	0.000534388														-3.39137	-0.798245			-3.4223	12.1387			15.77	492	15.77	429	15.77	736
	-3.42267	0.000529443	-3.42181	0.000407699	-3.42122	0.000583428														-3.39107	-1.00477			-3.422	10.8861			15.78	494	15.78	441	15.78	778
	-3.42236	0.00050989	-3.42151	0.000459001	-3.42091	0.000587536														-3.39076	-1.27479			-3.42169	10.2971			15.79	505	15.79	442	15.79	818
	-3.42206	0.000541522	-3.4212	0.000477389	-3.42061	0.000627671														-3.39046	-1.23352			-3.42139	11.0337			15.8	513	15.8	456	15.8	833
	-3.42175	0.000546236	-3.4209	0.000452969	-3.4203	0.000643089														-3.39015	-0.97495			-3.42108	11.7802			15.81	524	15.81	461	15.81	819
	-3.42145	0.00054691	-3.42059	0.000441164	-3.42	0.000610488														-3.38985	-0.746933			-3.42078	11.7561			15.82	527	15.82	447	15.82	839
	-3.42114	0.000562743	-3.42029	0.000398663	-3.41969	0.000599156														-3.38954	-0.996588			-3.42047	11.3674			15.83	503	15.83	436	15.83	839
	-3.42083	0.000552346	-3.41998	0.000398826	-3.41939	0.000566018														-3.38924	-1.3125			-3.42016	10.5861			15.84	506	15.84	440	15.84	841
	-3.42053	0.000552563	-3.41967	0.000433808	-3.41908	0.000546298														-3.38893	-1.43495			-3.41986	10.6115			15.85	504	15.85	438	15.85	814
	-3.42022	0.000580811	-3.41937	0.000471406	-3.41877	0.000530041														-3.38862	-1.36601			-3.41955	11.6614			15.86	491	15.86	431	15.86	798
	-3.41992	0.000578613	-3.41906	0.000472885	-3.41847	0.000490825														-3.38832	-1.14399			-3.41925	11.4775			15.87	504	15.87	421	15.87	823
	-3.41961	0.000567565	-3.41876	0.00042884	-3.41816	0.000449754														-3.38801	-0.875583			-3.41894	10.4601			15.88	477	15.88	426	15.88	833
	-3.41931	0.000595143	-3.41845	0.000397888	-3.41786	0.000419361														-3.38771	-0.550192			-3.41864	10.351			15.89	497	15.89	448	15.89	814
	-3.419	0.000600787	-3.41815	0.000408256	-3.41755	0.000400619														-3.3874	-0.481977			-3.41833	10.0388			15.9	518	15.9	473	15.9	795
	-3.4187	0.000589635	-3.41784	0.000431153	-3.41725	0.000412059														-3.3871	-0.856075			-3.41803	10.0687			15.91	511	15.91	461	15.91	765
	-3.41839	0.000580794	-3.41754	0.000463695	-3.41694	0.000453037														-3.38679	-1.22056			-3.41772	10.8217			15.92	509	15.92	452	15.92	733
	-3.41808	0.000579469	-3.41723	0.000483121	-3.41664	0.000474619														-3.38649	-1.32261			-3.41741	11.6689			15.93	503	15.93	452	15.93	726
	-3.41778	0.000545814	-3.41692	0.000456732	-3.41633	0.000464732														-3.38618	-1.44856			-3.41711	11.7115			15.94	513	15.94	447	15.94	769
	-3.41747	0.000501264	-3.41662	0.000403562	-3.41602	0.000462478														-3.38587	-1.64603			-3.4168	11.2141			15.95	500	15.95	445	15.95	752
	-3.41717	0.000501889	-3.41631	0.000380529	-3.41572	0.000480446														-3.38557	-1.75998			-3.4165	10.7578			15.96	505	15.96	448	15.96	757
	-3.41686	0.000559725	-3.41601	0.000385298	-3.41541	0.000451342														-3.38526	-1.38456			-3.41619	9.66389			15.97	520	15.97	456	15.97	762
	-3.41656	0.000596743	-3.4157	0.000380361	-3.41511	0.000450402														-3.38496	-0.964718			-3.41589	10.0484			15.98	521	15.98	445	15.98	730
	-3.41625	0.000616086	-3.4154	0.000399993	-3.4148	0.000464568														-3.38465	-1.0229			-3.41558	10.9104			15.99	520	15.99	430	15.99	717
	-3.41595	0.000654023	-3.41509	0.000427942	-3.4145	0.000472414														-3.38435	-1.24985			-3.41528	11.4989			16	523	16	436	16	745
	-3.41564	0.000673082	-3.41479	0.000425524	-3.41419	0.000502509														-3.38404	-1.32114			-3.41497	11.736			16.01	514	16.01	434	16.01	739
	-3.41533	0.000693543	-3.41448	0.000440061	-3.41389	0.00048737														-3.38374	-1.42264			-3.41466	12.056			16.02	507	16.02	440	16.02	739
	-3.41503	0.000675625	-3.41417	0.000471204	-3.41358	0.000475677														-3.38343	-1.3941			-3.41436	12.1404			16.03	502	16.03	455	16.03	766
	-3.41472	0.000645806	-3.41387	0.000506458	-3.41327	0.000473515														-3.38312	-1.50254			-3.41405	12.2374			16.04	505	16.04	475	16.04	769
	-3.41442	0.000593194	-3.41356	0.000522214	-3.41297	0.000471633														-3.38282	-1.41721			-3.41375	12.6898			16.05	505	16.05	485	16.05	773
	-3.41411	0.000598136	-3.41326	0.000497665	-3.41266	0.000489055														-3.38251	-0.800001			-3.41344	12.6427			16.06	511	16.06	484	16.06	772
	-3.41381	0.000677992	-3.41295	0.00050611	-3.41236	0.000493529														-3.38221	-0.606331			-3.41314	13.0875			16.07	520	16.07	488	16.07	767
	-3.4135	0.000717136	-3.41265	0.000468488	-3.41205	0.000492828														-3.3819	-0.770207			-3.41283	13.7283			16.08	521	16.08	485	16.08	754
	-3.4132	0.00070394	-3.41234	0.000424216	-3.41175	0.000498251														-3.3816	-0.979618			-3.41253	13.9219			16.09	487	16.09	517	16.09	746
	-3.41289	0.000696354	-3.41204	0.000404438	-3.41144	0.000505297														-3.38129	-0.97044			-3.41222	13.0173			16.1	487	16.1	534	16.1	754
	-3.41258	0.000695404	-3.41173	0.000408115	-3.41114	0.000537648														-3.38098	-0.953368			-3.41191	11.5982			16.11	495	16.11	540	16.11	751
	-3.41228	0.000681855	-3.41142	0.000418821	-3.41083	0.000540607														-3.38068	-1.2047			-3.41161	11.2675			16.12	487	16.12	549	16.12	749
	-3.41197	0.000691913	-3.41112	0.000444453	-3.41052	0.000535246														-3.38037	-1.50518			-3.4113	12.231			16.13	489	16.13	553	16.13	763
	-3.41167	0.000657809	-3.41081	0.000464612	-3.41022	0.000505821														-3.38007	-1.48999			-3.411	12.311			16.14	503	16.14	556	16.14	746
	-3.41136	0.00059906	-3.41051	0.000495005	-3.40991	0.000508165														-3.37976	-1.28456			-3.41069	11.8821			16.15	508	16.15	584	16.15	727
	-3.41106	0.000623673	-3.4102	0.000504942	-3.40961	0.000510879														-3.37946	-0.843408			-3.41039	12.335			16.16	500	16.16	566	16.16	731
	-3.41075	0.000654745	-3.4099	0.000498452	-3.4093	0.000509535														-3.37915	-0.630016			-3.41008	12.46			16.17	492	16.17	544	16.17	723
	-3.41045	0.00065105	-3.40959	0.000481135	-3.409	0.000499861														-3.37885	-0.986941			-3.40978	12.7974			16.18	499	16.18	529	16.18	735
	-3.41014	0.000637499	-3.40929	0.000466614	-3.40869	0.00047351														-3.37854	-1.18446			-3.40947	12.3416			16.19	503	16.19	542	16.19	756
	-3.40983	0.000656118	-3.40898	0.000455897	-3.40839	0.000475534														-3.37823	-1.19522			-3.40916	11.6392			16.2	510	16.2	522	16.2	758
	-3.40953	0.000653982	-3.40867	0.000460193	-3.40808	0.000495186														-3.37793	-1.31172			-3.40886	12.1866			16.21	488	16.21	488	16.21	749
	-3.40922	0.000581243	-3.40837	0.000506287	-3.40777	0.000506283														-3.37762	-1.27039			-3.40855	13.3152			16.22	488	16.22	495	16.22	738
	-3.40892	0.000566283	-3.40806	0.000556256	-3.40747	0.000505775														-3.37732	-1.26658			-3.40825	13.5099			16.23	503	16.23	491	16.23	753
	-3.40861	0.000610763	-3.40776	0.000539198	-3.40716	0.000502185														-3.37701	-1.09695			-3.40794	13.3018			16.24	503	16.24	479	16.24	759
	-3.40831	0.000635159	-3.40745	0.000519221	-3.40686	0.000506525														-3.37671	-1.11244			-3.40764	12.9817			16.25	503	16.25	484	16.25	754
	-3.408	0.000669058	-3.40715	0.000521412	-3.40655	0.000528981														-3.3764	-1.70869			-3.40733	11.8514			16.26	500	16.26	496	16.26	764
	-3.4077	0.000716274	-3.40684	0.000498555	-3.40625	0.000501968														-3.3761	-2.03952			-3.40703	11.0521			16.27	519	16.27	471	16.27	747
	-3.40739	0.000744445	-3.40654	0.000499592	-3.40594	0.000496222														-3.37579	-2.12878			-3.40672	11.555			16.28	532	16.28	455	16.28	728
	-3.40708	0.000779964	-3.40623	0.000539189	-3.40564	0.000507958														-3.37548	-2.15086			-3.40641	12.6779			16.29	528	16.29	459	16.29	744
	-3.40678	0.000746699	-3.40592	0.000554275	-3.40533	0.000500236														-3.37518	-2.16015			-3.40611	12.7124			16.3	527	16.3	460	16.3	763
	-3.40647	0.000698412	-3.40562	0.000549361	-3.40502	0.000502349														-3.37487	-2.05451			-3.4058	12.0188			16.31	516	16.31	463	16.31	734
	-3.40617	0.000677538	-3.40531	0.00052398	-3.40472	0.000533712														-3.37457	-2.12387			-3.4055	11.7828			16.32	513	16.32	466	16.32	755
	-3.40586	0.000653499	-3.40501	0.000484984	-3.40441	0.000590228														-3.37426	-2.23368			-3.40519	11.9657			16.33	538	16.33	452	16.33	771
	-3.40556	0.000654408	-3.4047	0.000477192	-3.40411	0.000580087														-3.37396	-2.25924			-3.40489	12.123			16.34	545	16.34	451	16.34	758
	-3.40525	0.000620613	-3.4044	0.00049297	-3.4038	0.0005189														-3.37365	-1.8666			-3.40458	12.1107			16.35	548	16.35	455	16.35	756
	-3.40495	0.000562499	-3.40409	0.000447098	-3.4035	0.000470854														-3.37335	-1.88191			-3.40428	12.1167			16.36	581	16.36	460	16.36	722
	-3.40464	0.000545445	-3.40379	0.000404294	-3.40319	0.000448286														-3.37304	-1.96833			-3.40397	11.8328			16.37	574	16.37	476	16.37	733
	-3.40433	0.000504626	-3.40348	0.000419748	-3.40289	0.000460744														-3.37273	-1.73836			-3.40366	11.9091			16.38	558	16.38	477	16.38	758
	-3.40403	0.000511289	-3.40317	0.000468662	-3.40258	0.000467075														-3.37243	-1.36563			-3.40336	12.367			16.39	594	16.39	464	16.39	758
	-3.40372	0.0005543	-3.40287	0.000488527	-3.40227	0.000491351														-3.37212	-1.15875			-3.40305	12.6669			16.4	627	16.4	453	16.4	758
	-3.40342	0.000576749	-3.40256	0.000471651	-3.40197	0.000520892														-3.37182	-1.25642			-3.40275	12.6868			16.41	651	16.41	444	16.41	753
	-3.40311	0.000602399	-3.40226	0.000422874	-3.40166	0.00053559														-3.37151	-1.54942			-3.40244	12.5243			16.42	656	16.42	455	16.42	761
	-3.40281	0.000659087	-3.40195	0.000411512	-3.40136	0.000516403														-3.37121	-1.75095			-3.40214	12.1517			16.43	658	16.43	472	16.43	751
	-3.4025	0.00073478	-3.40165	0.000423063	-3.40105	0.000542223														-3.3709	-1.64451			-3.40183	11.8125			16.44	651	16.44	464	16.44	733
	-3.4022	0.000732933	-3.40134	0.000448245	-3.40075	0.000546013														-3.3706	-1.7355			-3.40152	11.556			16.45	647	16.45	472	16.45	728
	-3.40189	0.000670281	-3.40104	0.000465121	-3.40044	0.00056209														-3.37029	-1.64714			-3.40122	11.5451			16.46	655	16.46	472	16.46	725
	-3.40158	0.000618846	-3.40073	0.000476119	-3.40014	0.000542614														-3.36998	-1.44313			-3.40091	10.6996			16.47	675	16.47	466	16.47	710
	-3.40128	0.000645296	-3.40042	0.000466428	-3.39983	0.000475773														-3.36968	-1.3718			-3.40061	10.6281			16.48	668	16.48	471	16.48	706
	-3.40097	0.000636848	-3.40012	0.000470447	-3.39952	0.000470036														-3.36937	-1.07493			-3.4003	11.0108			16.49	636	16.49	478	16.49	736
	-3.40067	0.000581648	-3.39981	0.000494755	-3.39922	0.000445913														-3.36907	-0.90508			-3.4	10.4986			16.5	623	16.5	468	16.5	759
	-3.40036	0.000594219	-3.39951	0.000509421	-3.39891	0.000386616														-3.36876	-0.974842			-3.39969	9.96011			16.51	608	16.51	471	16.51	727
	-3.40006	0.000679349	-3.3992	0.000477484	-3.39861	0.000389869														-3.36846	-1.15377			-3.39939	10.2774			16.52	616	16.52	470	16.52	705
	-3.39975	0.000728559	-3.3989	0.000468191	-3.3983	0.000448923														-3.36815	-1.26262			-3.39908	10.453			16.53	604	16.53	460	16.53	720
	-3.39945	0.00068072	-3.39859	0.000527325	-3.398	0.000501558														-3.36785	-1.08962			-3.39877	10.2911			16.54	621	16.54	484	16.54	752
	-3.39914	0.000642491	-3.39829	0.000581148	-3.39769	0.000484499														-3.36754	-0.763723			-3.39847	10.5378			16.55	628	16.55	480	16.55	777
	-3.39883	0.000648524	-3.39798	0.000635147	-3.39739	0.000459499														-3.36723	-0.710874			-3.39816	11.2169			16.56	601	16.56	457	16.56	763
	-3.39853	0.000654663	-3.39767	0.000667477	-3.39708	0.000457057														-3.36693	-1.11155			-3.39786	11.4625			16.57	556	16.57	459	16.57	789
	-3.39822	0.000626731	-3.39737	0.000639333	-3.39677	0.000486579														-3.36662	-1.24427			-3.39755	12.5952			16.58	546	16.58	447	16.58	791
	-3.39792	0.000592482	-3.39706	0.00059554	-3.39647	0.000519895														-3.36632	-1.27014			-3.39725	13.5193			16.59	551	16.59	469	16.59	764
	-3.39761	0.000584949	-3.39676	0.000579373	-3.39616	0.00049635														-3.36601	-1.1688			-3.39694	13.5883			16.6	545	16.6	471	16.6	740
	-3.39731	0.000607506	-3.39645	0.000574047	-3.39586	0.000475351														-3.36571	-1.25878			-3.39664	13.999			16.61	556	16.61	483	16.61	753
	-3.397	0.000649534	-3.39615	0.00056475	-3.39555	0.000512624														-3.3654	-1.24391			-3.39633	14.3555			16.62	559	16.62	483	16.62	773
	-3.3967	0.000650434	-3.39584	0.000579373	-3.39525	0.000565177														-3.3651	-1.06689			-3.39602	14.241			16.63	564	16.63	480	16.63	775
	-3.39639	0.000626155	-3.39554	0.000562359	-3.39494	0.00056875														-3.36479	-0.796334			-3.39572	13.3865			16.64	558	16.64	464	16.64	759
	-3.39608	0.000583925	-3.39523	0.000561053	-3.39464	0.000558943														-3.36448	-0.88734			-3.39541	12.3219			16.65	540	16.65	474	16.65	747
	-3.39578	0.000543545	-3.39492	0.000578096	-3.39433	0.000558435														-3.36418	-0.822136			-3.39511	11.2969			16.66	538	16.66	490	16.66	749
	-3.39547	0.000569314	-3.39462	0.00057526	-3.39402	0.000550713														-3.36387	-0.919192			-3.3948	10.7906			16.67	566	16.67	486	16.67	760
	-3.39517	0.00059704	-3.39431	0.000531941	-3.39372	0.000511822														-3.36357	-1.2143			-3.3945	11.4221			16.68	568	16.68	490	16.68	768
	-3.39486	0.000652012	-3.39401	0.00048659	-3.39341	0.000463534														-3.36326	-1.25134			-3.39419	11.9865			16.69	566	16.69	480	16.69	746
	-3.39456	0.000646255	-3.3937	0.000434429	-3.39311	0.000435359														-3.36296	-1.03868			-3.39389	11.1058			16.7	573	16.7	490	16.7	722
	-3.39425	0.00055528	-3.3934	0.000423135	-3.3928	0.000442414														-3.36265	-0.780973			-3.39358	9.59266			16.71	554	16.71	483	16.71	740
	-3.39395	0.000538135	-3.39309	0.000426482	-3.3925	0.000483374														-3.36235	-0.558192			-3.39327	9.23449			16.72	557	16.72	504	16.72	736
	-3.39364	0.000615059	-3.39278	0.000456617	-3.39219	0.000479364														-3.36204	-0.709505			-3.39297	9.66272			16.73	568	16.73	554	16.73	744
	-3.39333	0.000628182	-3.39248	0.00044594	-3.39188	0.000435535														-3.36173	-1.09589			-3.39266	9.53466			16.74	553	16.74	557	16.74	727
	-3.39303	0.000610712	-3.39217	0.000465269	-3.39158	0.000435717														-3.36143	-0.787696			-3.39236	9.85365			16.75	568	16.75	572	16.75	698
	-3.39272	0.000632972	-3.39187	0.000507592	-3.39127	0.000484805														-3.36112	-0.47846			-3.39205	10.8257			16.76	564	16.76	619	16.76	714
	-3.39242	0.000690269	-3.39156	0.000478162	-3.39097	0.00054427														-3.36082	-0.400968			-3.39175	11.3055			16.77	590	16.77	653	16.77	738
	-3.39211	0.00064316	-3.39126	0.000421136	-3.39066	0.000580245														-3.36051	-0.190554			-3.39144	11.1832			16.78	601	16.78	678	16.78	724
	-3.39181	0.000620686	-3.39095	0.000422262	-3.39036	0.000572785														-3.36021	-0.318897			-3.39114	10.7272			16.79	588	16.79	719	16.79	734
	-3.3915	0.000613152	-3.39065	0.00042935	-3.39005	0.000516003														-3.3599	-0.730119			-3.39083	10.1757			16.8	572	16.8	792	16.8	752
	-3.3912	0.000625431	-3.39034	0.000449965	-3.38975	0.000495344														-3.3596	-0.959051			-3.39052	11.2511			16.81	567	16.81	842	16.81	736
	-3.39089	0.000635774	-3.39003	0.000504115	-3.38944	0.000480826														-3.35929	-0.819315			-3.39022	12.224			16.82	552	16.82	876	16.82	733
	-3.39058	0.000656694	-3.38973	0.000493347	-3.38913	0.000524434														-3.35898	-0.877027			-3.38991	13.0897			16.83	540	16.83	920	16.83	704
	-3.39028	0.000715241	-3.38942	0.000422582	-3.38883	0.000527872														-3.35868	-1.0306			-3.38961	13.3771			16.84	539	16.84	926	16.84	704
	-3.38997	0.000691451	-3.38912	0.000387365	-3.38852	0.000497942														-3.35837	-0.828901			-3.3893	13.0595			16.85	530	16.85	903	16.85	722
	-3.38967	0.000664041	-3.38881	0.000409401	-3.38822	0.000544829														-3.35807	-0.82759			-3.389	13.0125			16.86	532	16.86	889	16.86	717
	-3.38936	0.000614361	-3.38851	0.000451623	-3.38791	0.000582096														-3.35776	-1.00803			-3.38869	12.3305			16.87	539	16.87	903	16.87	713
	-3.38906	0.000562641	-3.3882	0.000463205	-3.38761	0.000595076														-3.35746	-0.939513			-3.38839	11.994			16.88	533	16.88	897	16.88	720
	-3.38875	0.000575913	-3.3879	0.000480188	-3.3873	0.000624951														-3.35715	-0.967295			-3.38808	12.5167			16.89	513	16.89	865	16.89	715
	-3.38844	0.000612017	-3.38759	0.000513304	-3.387	0.000603495														-3.35685	-1.4192			-3.38777	12.4705			16.9	506	16.9	830	16.9	709
	-3.38814	0.000629285	-3.38728	0.000560701	-3.38669	0.000527811														-3.35654	-1.62563			-3.38747	12.465			16.91	533	16.91	775	16.91	717
	-3.38783	0.000576915	-3.38698	0.000569822	-3.38638	0.000495003														-3.35623	-1.10254			-3.38716	12.0916			16.92	548	16.92	737	16.92	712
	-3.38753	0.000514463	-3.38667	0.000533281	-3.38608	0.00046066														-3.35593	-0.869398			-3.38686	11.2575			16.93	554	16.93	688	16.93	700
	-3.38722	0.000515483	-3.38637	0.000484848	-3.38577	0.000427187														-3.35562	-0.996556			-3.38655	10.1875			16.94	533	16.94	649	16.94	706
	-3.38692	0.000508146	-3.38606	0.000412903	-3.38547	0.000452535														-3.35532	-1.36483			-3.38625	9.89094			16.95	526	16.95	634	16.95	738
	-3.38661	0.000530646	-3.38576	0.000395341	-3.38516	0.000476586														-3.35501	-1.42531			-3.38594	10.7538			16.96	530	16.96	559	16.96	720
	-3.38631	0.000569615	-3.38545	0.000399188	-3.38486	0.000510037														-3.35471	-1.2936			-3.38564	11.438			16.97	520	16.97	536	16.97	702
	-3.386	0.000605039	-3.38515	0.000406865	-3.38455	0.000564698														-3.3544	-1.09061			-3.38533	11.4425			16.98	510	16.98	541	16.98	710
	-3.38569	0.000634978	-3.38484	0.000421871	-3.38425	0.00055176														-3.3541	-0.792026			-3.38502	11.1214			16.99	538	16.99	498	16.99	719
	-3.38539	0.000656998	-3.38453	0.000420381	-3.38394	0.000513712														-3.35379	-0.71961			-3.38472	11.1339			17	555	17	497	17	728
	-3.38508	0.00072259	-3.38423	0.0003961	-3.38363	0.000520049														-3.35348	-0.897975			-3.38441	10.1705			17.01	557	17.01	513	17.01	726
	-3.38478	0.000731425	-3.38392	0.000373808	-3.38333	0.000537413														-3.35318	-1.09869			-3.38411	8.93645			17.02	535	17.02	499	17.02	715
	-3.38447	0.000723323	-3.38362	0.000409622	-3.38302	0.000501491														-3.35287	-1.1182			-3.3838	8.53065			17.03	555	17.03	485	17.03	697
	-3.38417	0.000740105	-3.38331	0.000470027	-3.38272	0.000460912														-3.35257	-1.0981			-3.3835	9.10362			17.04	555	17.04	497	17.04	702
	-3.38386	0.000732288	-3.38301	0.000479834	-3.38241	0.000412														-3.35226	-0.925983			-3.38319	9.64529			17.05	544	17.05	493	17.05	694
	-3.38356	0.000734251	-3.3827	0.000468397	-3.38211	0.000365987														-3.35196	-0.68935			-3.38289	9.62694			17.06	543	17.06	496	17.06	675
	-3.38325	0.000714997	-3.3824	0.000445326	-3.3818	0.000377751														-3.35165	-0.474601			-3.38258	9.54473			17.07	552	17.07	486	17.07	684
	-3.38294	0.000672868	-3.38209	0.000427424	-3.3815	0.000406983														-3.35135	-0.676478			-3.38227	9.81264			17.08	564	17.08	463	17.08	702
	-3.38264	0.000615537	-3.38178	0.000419155	-3.38119	0.000451041														-3.35104	-1.02765			-3.38197	9.90256			17.09	572	17.09	485	17.09	690
	-3.38233	0.000567664	-3.38148	0.00040658	-3.38088	0.000473294														-3.35073	-0.777746			-3.38166	9.76428			17.1	551	17.1	520	17.1	702
	-3.38203	0.000572704	-3.38117	0.000406212	-3.38058	0.000468125														-3.35043	-0.873813			-3.38136	10.0022			17.11	535	17.11	496	17.11	740
	-3.38172	0.000607271	-3.38087	0.000419104	-3.38027	0.000463201														-3.35012	-1.11838			-3.38105	10.6078			17.12	547	17.12	475	17.12	729
	-3.38142	0.000579069	-3.38056	0.000397853	-3.37997	0.000434074														-3.34982	-1.3434			-3.38075	10.5459			17.13	539	17.13	471	17.13	712
	-3.38111	0.000575427	-3.38026	0.000398813	-3.37966	0.000413962														-3.34951	-1.60536			-3.38044	10.483			17.14	527	17.14	477	17.14	731
	-3.38081	0.000625464	-3.37995	0.000427549	-3.37936	0.000423769														-3.34921	-1.54713			-3.38014	10.0515			17.15	529	17.15	498	17.15	726
	-3.3805	0.000672582	-3.37965	0.000444752	-3.37905	0.000411824														-3.3489	-1.2825			-3.37983	9.75126			17.16	558	17.16	490	17.16	744
	-3.38019	0.000671439	-3.37934	0.000476148	-3.37875	0.00043481														-3.34859	-1.03463			-3.37952	10.1914			17.17	583	17.17	485	17.17	698
	-3.37989	0.000639266	-3.37903	0.000517006	-3.37844	0.000508085														-3.34829	-1.21669			-3.37922	11.5101			17.18	566	17.18	489	17.18	679
	-3.37958	0.000607505	-3.37873	0.000544715	-3.37813	0.000543436														-3.34798	-1.39033			-3.37891	11.8757			17.19	555	17.19	488	17.19	656
	-3.37928	0.000596489	-3.37842	0.000543032	-3.37783	0.000531535														-3.34768	-1.4084			-3.37861	11.7065			17.2	557	17.2	503	17.2	687
	-3.37897	0.000602958	-3.37812	0.000557523	-3.37752	0.000517243														-3.34737	-1.0528			-3.3783	11.6826			17.21	559	17.21	529	17.21	711
	-3.37867	0.000605705	-3.37781	0.000543453	-3.37722	0.000539172														-3.34707	-0.660523			-3.378	11.4404			17.22	568	17.22	514	17.22	696
	-3.37836	0.000602039	-3.37751	0.000513495	-3.37691	0.000542943														-3.34676	-0.408926			-3.37769	10.8597			17.23	566	17.23	500	17.23	681
	-3.37806	0.000629851	-3.3772	0.000528836	-3.37661	0.000541659														-3.34646	-0.823181			-3.37739	11.0204			17.24	541	17.24	479	17.24	709
	-3.37775	0.000663351	-3.3769	0.000546343	-3.3763	0.00051646														-3.34615	-1.35392			-3.37708	11.6138			17.25	540	17.25	471	17.25	713
	-3.37744	0.000682011	-3.37659	0.000537418	-3.376	0.000532541														-3.34584	-1.57691			-3.37677	11.7417			17.26	571	17.26	478	17.26	696
	-3.37714	0.000665431	-3.37628	0.000525902	-3.37569	0.000563813														-3.34554	-1.72207			-3.37647	12.0473			17.27	567	17.27	491	17.27	724
	-3.37683	0.000634413	-3.37598	0.00051305	-3.37538	0.000541872														-3.34523	-1.82387			-3.37616	11.3675			17.28	577	17.28	507	17.28	699
	-3.37653	0.000611006	-3.37567	0.000488421	-3.37508	0.000545424														-3.34493	-2.01944			-3.37586	10.6014			17.29	564	17.29	488	17.29	685
	-3.37622	0.000622084	-3.37537	0.000470307	-3.37477	0.000537612														-3.34462	-2.0252			-3.37555	10.1332			17.3	543	17.3	481	17.3	701
	-3.37592	0.000693271	-3.37506	0.00047139	-3.37447	0.000541153														-3.34432	-1.87606			-3.37525	10.1492			17.31	581	17.31	495	17.31	692
	-3.37561	0.000740152	-3.37476	0.000452961	-3.37416	0.000604489														-3.34401	-1.79294			-3.37494	10.4896			17.32	571	17.32	500	17.32	659
	-3.37531	0.000747127	-3.37445	0.000420538	-3.37386	0.000612197														-3.34371	-1.49854			-3.37464	10.0265			17.33	556	17.33	503	17.33	660
	-3.375	0.000756798	-3.37415	0.000413556	-3.37355	0.000577446														-3.3434	-1.15508			-3.37433	10.1087			17.34	565	17.34	473	17.34	682
	-3.37469	0.000739752	-3.37384	0.000425527	-3.37325	0.000600002														-3.34309	-1.0854			-3.37402	11.381			17.35	567	17.35	464	17.35	687
	-3.37439	0.000714922	-3.37353	0.000409726	-3.37294	0.000647067														-3.34279	-0.978229			-3.37372	12.1534			17.36	577	17.36	499	17.36	717
	-3.37408	0.000709638	-3.37323	0.000414105	-3.37263	0.000624088														-3.34248	-0.697628			-3.37341	12.5486			17.37	592	17.37	516	17.37	731
	-3.37378	0.000698473	-3.37292	0.000461056	-3.37233	0.000598744														-3.34218	-0.740983			-3.37311	11.947			17.38	563	17.38	518	17.38	694
	-3.37347	0.000671724	-3.37262	0.000441626	-3.37202	0.000589252														-3.34187	-1.02481			-3.3728	11.4988			17.39	549	17.39	514	17.39	725
	-3.37317	0.000683668	-3.37231	0.000410486	-3.37172	0.000578936														-3.34157	-0.993286			-3.3725	11.836			17.4	559	17.4	527	17.4	744
	-3.37286	0.000727507	-3.37201	0.00044771	-3.37141	0.000605905														-3.34126	-1.08319			-3.37219	12.1525			17.41	585	17.41	513	17.41	750
	-3.37256	0.000732838	-3.3717	0.000474999	-3.37111	0.000597858														-3.34096	-1.14406			-3.37189	11.9418			17.42	591	17.42	503	17.42	737
	-3.37225	0.000738115	-3.3714	0.000470665	-3.3708	0.000589184														-3.34065	-1.04959			-3.37158	11.71			17.43	592	17.43	502	17.43	732
	-3.37194	0.000759264	-3.37109	0.00045227	-3.3705	0.000613383														-3.34034	-1.10493			-3.37127	11.6514			17.44	584	17.44	506	17.44	758
	-3.37164	0.0007424	-3.37078	0.000414479	-3.37019	0.000639867														-3.34004	-1.09536			-3.37097	11.2682			17.45	596	17.45	503	17.45	785
	-3.37133	0.000679274	-3.37048	0.000448277	-3.36988	0.000630036														-3.33973	-1.0055			-3.37066	11.3817			17.46	601	17.46	473	17.46	748
	-3.37103	0.000652975	-3.37017	0.000485138	-3.36958	0.000605719														-3.33943	-1.07166			-3.37036	12.3469			17.47	584	17.47	467	17.47	726
	-3.37072	0.00069266	-3.36987	0.000516072	-3.36927	0.000595296														-3.33912	-0.913112			-3.37005	13.886			17.48	590	17.48	479	17.48	713
	-3.37042	0.000705727	-3.36956	0.00051659	-3.36897	0.000613208														-3.33882	-0.609227			-3.36975	13.4107			17.49	599	17.49	496	17.49	733
	-3.37011	0.000656289	-3.36926	0.000502252	-3.36866	0.000636588														-3.33851	-0.483171			-3.36944	12.2611			17.5	626	17.5	495	17.5	745
	-3.36981	0.000586262	-3.36895	0.00046838	-3.36836	0.000609003														-3.33821	-0.62828			-3.36914	11.6378			17.51	656	17.51	497	17.51	716
	-3.3695	0.00051623	-3.36865	0.000446568	-3.36805	0.000570804														-3.3379	-0.702225			-3.36883	12.218			17.52	629	17.52	514	17.52	710
	-3.36919	0.000505979	-3.36834	0.000487253	-3.36775	0.000553569														-3.33759	-0.883046			-3.36852	12.2257			17.53	619	17.53	507	17.53	717
	-3.36889	0.00052844	-3.36803	0.00051617	-3.36744	0.000566413														-3.33729	-1.04776			-3.36822	12.0452			17.54	632	17.54	500	17.54	738
	-3.36858	0.000502353	-3.36773	0.000508927	-3.36713	0.000636165														-3.33698	-1.32155			-3.36791	12.1413			17.55	679	17.55	529	17.55	708
	-3.36828	0.00046131	-3.36742	0.000500374	-3.36683	0.000673106														-3.33668	-1.54822			-3.36761	12.1054			17.56	703	17.56	512	17.56	719
	-3.36797	0.000477869	-3.36712	0.000480616	-3.36652	0.000635871														-3.33637	-1.08232			-3.3673	12.1707			17.57	747	17.57	523	17.57	718
	-3.36767	0.0005243	-3.36681	0.000471901	-3.36622	0.000576701														-3.33607	-0.853993			-3.367	11.9234			17.58	819	17.58	533	17.58	703
	-3.36736	0.000551756	-3.36651	0.000423697	-3.36591	0.000501343														-3.33576	-1.02			-3.36669	11.2425			17.59	869	17.59	529	17.59	703
	-3.36706	0.000559753	-3.3662	0.000436623	-3.36561	0.000446305														-3.33546	-1.21655			-3.36638	10.2422			17.6	879	17.6	535	17.6	711
	-3.36675	0.000586211	-3.3659	0.0004484	-3.3653	0.000470967														-3.33515	-1.34821			-3.36608	9.9407			17.61	967	17.61	565	17.61	665
	-3.36644	0.000618092	-3.36559	0.000454663	-3.365	0.000508744														-3.33484	-1.5628			-3.36577	10.0175			17.62	1001	17.62	581	17.62	672
	-3.36614	0.000591607	-3.36528	0.000498863	-3.36469	0.000507666														-3.33454	-1.50616			-3.36547	10.0018			17.63	1052	17.63	579	17.63	686
	-3.36583	0.000504325	-3.36498	0.000523246	-3.36438	0.000498273														-3.33423	-1.33253			-3.36516	9.60799			17.64	1115	17.64	613	17.64	701
	-3.36553	0.000405377	-3.36467	0.000529843	-3.36408	0.000482387														-3.33393	-1.24614			-3.36486	9.21702			17.65	1157	17.65	633	17.65	699
	-3.36522	0.000426182	-3.36437	0.000543742	-3.36377	0.000466708														-3.33362	-1.18006			-3.36455	9.23955			17.66	1128	17.66	643	17.66	666
	-3.36492	0.000530388	-3.36406	0.000596195	-3.36347	0.000456029														-3.33332	-1.04384			-3.36425	9.34302			17.67	1158	17.67	665	17.67	690
	-3.36461	0.00061972	-3.36376	0.00061938	-3.36316	0.000448249														-3.33301	-0.88481			-3.36394	9.25326			17.68	1180	17.68	699	17.68	716
	-3.36431	0.000671733	-3.36345	0.000545463	-3.36286	0.000497383														-3.33271	-0.964529			-3.36363	10.078			17.69	1121	17.69	710	17.69	692
	-3.364	0.000709896	-3.36315	0.000450004	-3.36255	0.000503816														-3.3324	-1.12603			-3.36333	11.2322			17.7	1100	17.7	731	17.7	705
	-3.36369	0.000705489	-3.36284	0.000425459	-3.36225	0.000482803														-3.33209	-1.07029			-3.36302	11.4065			17.71	1090	17.71	734	17.71	703
	-3.36339	0.00066439	-3.36253	0.000423341	-3.36194	0.000466219														-3.33179	-1.10315			-3.36272	11.5088			17.72	1013	17.72	727	17.72	673
	-3.36308	0.000682344	-3.36223	0.000441564	-3.36163	0.0004415														-3.33148	-1.05496			-3.36241	11.5492			17.73	980	17.73	736	17.73	673
	-3.36278	0.000713401	-3.36192	0.000491366	-3.36133	0.000476094														-3.33118	-1.02546			-3.36211	12.0811			17.74	942	17.74	728	17.74	685
	-3.36247	0.000738163	-3.36162	0.000538299	-3.36102	0.000490823														-3.33087	-1.06966			-3.3618	13.2823			17.75	898	17.75	738	17.75	678
	-3.36217	0.00073076	-3.36131	0.000549141	-3.36072	0.000519179														-3.33057	-0.848252			-3.3615	13.1681			17.76	826	17.76	738	17.76	668
	-3.36186	0.000689902	-3.36101	0.000544817	-3.36041	0.000581803														-3.33026	-0.78195			-3.36119	13.1389			17.77	794	17.77	751	17.77	717
	-3.36156	0.000683328	-3.3607	0.000505274	-3.36011	0.000610702														-3.32996	-0.812443			-3.36088	12.5216			17.78	748	17.78	701	17.78	698
	-3.36125	0.00072424	-3.36039	0.00048238	-3.3598	0.000552118														-3.32965	-0.859037			-3.36058	11.9723			17.79	680	17.79	716	17.79	669
	-3.36094	0.000754143	-3.36009	0.000487306	-3.35949	0.000510921														-3.32934	-1.06926			-3.36027	12.1988			17.8	644	17.8	691	17.8	642
	-3.36064	0.000690432	-3.35978	0.000473452	-3.35919	0.000509218														-3.32904	-1.38181			-3.35997	12.0201			17.81	659	17.81	674	17.81	663
	-3.36033	0.000641256	-3.35948	0.000497024	-3.35888	0.00054706														-3.32873	-1.69191			-3.35966	11.5443			17.82	639	17.82	644	17.82	677
	-3.36003	0.000625979	-3.35917	0.000520131	-3.35858	0.000592593														-3.32843	-1.79402			-3.35936	11.9834			17.83	621	17.83	618	17.83	667
	-3.35972	0.000663845	-3.35887	0.000520649	-3.35827	0.000610787														-3.32812	-1.61341			-3.35905	11.721			17.84	614	17.84	602	17.84	678
	-3.35942	0.000650379	-3.35856	0.000451442	-3.35797	0.000588287														-3.32782	-1.46471			-3.35875	11.142			17.85	628	17.85	583	17.85	691
	-3.35911	0.000632079	-3.35826	0.00041414	-3.35766	0.000544361														-3.32751	-1.10392			-3.35844	11.1205			17.86	616	17.86	571	17.86	704
	-3.35881	0.000638259	-3.35795	0.000439756	-3.35736	0.000547442														-3.32721	-0.898935			-3.35813	11.3952			17.87	625	17.87	536	17.87	678
	-3.3585	0.000683118	-3.35764	0.000441773	-3.35705	0.000591058														-3.3269	-0.993786			-3.35783	12.0651			17.88	621	17.88	522	17.88	694
	-3.35819	0.000726882	-3.35734	0.00043997	-3.35674	0.000602237														-3.32659	-0.856797			-3.35752	11.4844			17.89	608	17.89	504	17.89	695
	-3.35789	0.000723357	-3.35703	0.000451259	-3.35644	0.000605504														-3.32629	-0.837663			-3.35722	10.2847			17.9	609	17.9	506	17.9	688
	-3.35758	0.000688592	-3.35673	0.000448503	-3.35613	0.000587508														-3.32598	-1.11346			-3.35691	10.0851			17.91	630	17.91	519	17.91	698
	-3.35728	0.000721754	-3.35642	0.00047329	-3.35583	0.000554304														-3.32568	-1.46105			-3.35661	10.895			17.92	654	17.92	518	17.92	700
	-3.35697	0.00070612	-3.35612	0.000510541	-3.35552	0.000526877														-3.32537	-1.38591			-3.3563	12.1378			17.93	667	17.93	533	17.93	677
	-3.35667	0.000629034	-3.35581	0.000477913	-3.35522	0.000554974														-3.32507	-1.04732			-3.356	12.1165			17.94	657	17.94	540	17.94	669
	-3.35636	0.00060246	-3.35551	0.000452914	-3.35491	0.000581667														-3.32476	-0.923656			-3.35569	11.4154			17.95	662	17.95	555	17.95	683
	-3.35605	0.000605363	-3.3552	0.00045207	-3.35461	0.000576729														-3.32446	-0.693807			-3.35538	10.7993			17.96	698	17.96	533	17.96	655
	-3.35575	0.000653394	-3.35489	0.000454437	-3.3543	0.000534812														-3.32415	-0.562553			-3.35508	11.2697			17.97	692	17.97	528	17.97	691
	-3.35544	0.000691811	-3.35459	0.000449934	-3.35399	0.000485815														-3.32384	-0.936601			-3.35477	10.9949			17.98	696	17.98	547	17.98	686
	-3.35514	0.000740132	-3.35428	0.00049633	-3.35369	0.000442898														-3.32354	-1.38308			-3.35447	9.80703			17.99	670	17.99	531	17.99	661
	-3.35483	0.000773247	-3.35398	0.000527687	-3.35338	0.000419011														-3.32323	-1.7114			-3.35416	9.93904			18	673	18	531	18	668
	-3.35453	0.000749688	-3.35367	0.000485152	-3.35308	0.000445009														-3.32293	-1.95563			-3.35386	10.3831			18.01	688	18.01	541	18.01	662
	-3.35422	0.000736689	-3.35337	0.00044984	-3.35277	0.000456344														-3.32262	-1.83217			-3.35355	10.1692			18.02	644	18.02	563	18.02	654
	-3.35392	0.000704626	-3.35306	0.000436518	-3.35247	0.000448037														-3.32232	-1.9551			-3.35325	9.90209			18.03	633	18.03	593	18.03	675
	-3.35361	0.000653076	-3.35276	0.000445622	-3.35216	0.000423867														-3.32201	-2.02857			-3.35294	10.4783			18.04	611	18.04	544	18.04	663
	-3.3533	0.000632616	-3.35245	0.000446761	-3.35186	0.000394379														-3.32171	-1.9521			-3.35263	10.7939			18.05	639	18.05	539	18.05	658
	-3.353	0.000645613	-3.35214	0.00044649	-3.35155	0.000391856														-3.3214	-1.76801			-3.35233	10.6117			18.06	644	18.06	536	18.06	689
	-3.35269	0.000690018	-3.35184	0.00045731	-3.35124	0.000415092														-3.32109	-1.59468			-3.35202	11.2445			18.07	619	18.07	531	18.07	697
	-3.35239	0.000714637	-3.35153	0.000473374	-3.35094	0.000417635														-3.32079	-1.54258			-3.35172	11.6902			18.08	613	18.08	521	18.08	669
	-3.35208	0.000658818	-3.35123	0.000477081	-3.35063	0.000462907														-3.32048	-1.8097			-3.35141	11.524			18.09	617	18.09	534	18.09	644
	-3.35178	0.000562151	-3.35092	0.00046576	-3.35033	0.000491586														-3.32018	-1.80479			-3.35111	11.2054			18.1	632	18.1	540	18.1	622
	-3.35147	0.000525197	-3.35062	0.000416431	-3.35002	0.000503086														-3.31987	-1.59405			-3.3508	11.5321			18.11	629	18.11	517	18.11	649
	-3.35117	0.000547647	-3.35031	0.000391183	-3.34972	0.00051812														-3.31957	-1.48001			-3.3505	11.6657			18.12	619	18.12	515	18.12	694
	-3.35086	0.000575776	-3.35001	0.000411424	-3.34941	0.000550532														-3.31926	-1.2201			-3.35019	12.338			18.13	620	18.13	521	18.13	665
	-3.35055	0.000601881	-3.3497	0.000451867	-3.34911	0.00058213														-3.31896	-0.936561			-3.34988	12.8128			18.14	590	18.14	545	18.14	636
	-3.35025	0.00063148	-3.34939	0.000455747	-3.3488	0.000593749														-3.31865	-0.698121			-3.34958	12.6681			18.15	614	18.15	541	18.15	667
	-3.34994	0.000678369	-3.34909	0.000479757	-3.34849	0.000571221														-3.31834	-0.913518			-3.34927	12.7358			18.16	629	18.16	519	18.16	673
	-3.34964	0.000666945	-3.34878	0.000494041	-3.34819	0.00054211														-3.31804	-0.718689			-3.34897	12.4246			18.17	619	18.17	529	18.17	651
	-3.34933	0.000664775	-3.34848	0.000504712	-3.34788	0.000480485														-3.31773	-0.565708			-3.34866	11.9689			18.18	610	18.18	519	18.18	646
	-3.34903	0.000693223	-3.34817	0.000467358	-3.34758	0.000406378														-3.31743	-0.740674			-3.34836	11.4288			18.19	605	18.19	521	18.19	647
	-3.34872	0.000688755	-3.34787	0.000424541	-3.34727	0.00041019														-3.31712	-0.762359			-3.34805	11.1128			18.2	622	18.2	544	18.2	631
	-3.34842	0.000656264	-3.34756	0.000458992	-3.34697	0.000429103														-3.31682	-0.735496			-3.34775	11.1154			18.21	615	18.21	563	18.21	662
	-3.34811	0.000653661	-3.34726	0.000519388	-3.34666	0.000426924														-3.31651	-0.685707			-3.34744	11.8935			18.22	626	18.22	575	18.22	699
	-3.3478	0.000709795	-3.34695	0.000557166	-3.34636	0.000440161														-3.31621	-0.718069			-3.34713	12.1656			18.23	636	18.23	573	18.23	687
	-3.3475	0.00072659	-3.34664	0.000560139	-3.34605	0.000454001														-3.3159	-0.683433			-3.34683	11.183			18.24	652	18.24	571	18.24	654
	-3.34719	0.000701495	-3.34634	0.000550896	-3.34574	0.000522129														-3.31559	-0.717189			-3.34652	9.75472			18.25	626	18.25	585	18.25	651
	-3.34689	0.000701407	-3.34603	0.000492608	-3.34544	0.00053877														-3.31529	-0.964857			-3.34622	8.52524			18.26	639	18.26	564	18.26	663
	-3.34658	0.000727643	-3.34573	0.000451658	-3.34513	0.00049517														-3.31498	-1.07177			-3.34591	8.54651			18.27	639	18.27	561	18.27	653
	-3.34628	0.000758741	-3.34542	0.000459081	-3.34483	0.000455022														-3.31468	-1.09052			-3.34561	9.57926			18.28	609	18.28	589	18.28	644
	-3.34597	0.000748153	-3.34512	0.000484798	-3.34452	0.000390231														-3.31437	-1.12329			-3.3453	9.97569			18.29	596	18.29	603	18.29	664
	-3.34567	0.00067996	-3.34481	0.000520028	-3.34422	0.000411909														-3.31407	-1.16542			-3.345	9.7349			18.3	602	18.3	614	18.3	667
	-3.34536	0.00056994	-3.34451	0.000510394	-3.34391	0.000465132														-3.31376	-1.0866			-3.34469	10.1833			18.31	592	18.31	595	18.31	660
	-3.34505	0.000526933	-3.3442	0.000521764	-3.34361	0.00048435														-3.31345	-0.968531			-3.34438	9.75721			18.32	582	18.32	623	18.32	658
	-3.34475	0.000581137	-3.34389	0.000543003	-3.3433	0.000475489														-3.31315	-1.22091			-3.34408	9.18258			18.33	597	18.33	642	18.33	672
	-3.34444	0.00061435	-3.34359	0.000532978	-3.34299	0.000490396														-3.31284	-1.52708			-3.34377	9.5833			18.34	601	18.34	664	18.34	668
	-3.34414	0.000618882	-3.34328	0.000506135	-3.34269	0.000528257														-3.31254	-1.51913			-3.34347	9.61781			18.35	610	18.35	709	18.35	693
	-3.34383	0.000584733	-3.34298	0.000491645	-3.34238	0.000531875														-3.31223	-1.22368			-3.34316	9.50699			18.36	626	18.36	730	18.36	681
	-3.34353	0.000555179	-3.34267	0.000481292	-3.34208	0.000519709														-3.31193	-1.21163			-3.34286	9.0565			18.37	623	18.37	792	18.37	660
	-3.34322	0.000542537	-3.34237	0.000491708	-3.34177	0.000515332														-3.31162	-1.4844			-3.34255	8.62697			18.38	615	18.38	902	18.38	684
	-3.34292	0.000557402	-3.34206	0.000472529	-3.34147	0.00052679														-3.31132	-1.46444			-3.34225	8.35963			18.39	625	18.39	1003	18.39	658
	-3.34261	0.000587242	-3.34176	0.000445866	-3.34116	0.000529764														-3.31101	-1.11708			-3.34194	9.59768			18.4	592	18.4	1128	18.4	636
	-3.3423	0.000544459	-3.34145	0.00046768	-3.34086	0.000527495														-3.3107	-0.860087			-3.34163	10.6677			18.41	602	18.41	1209	18.41	623
	-3.342	0.000541149	-3.34114	0.000497132	-3.34055	0.000526412														-3.3104	-0.915259			-3.34133	10.5443			18.42	607	18.42	1281	18.42	647
	-3.34169	0.00062448	-3.34084	0.0005068	-3.34024	0.000494554														-3.31009	-1.14742			-3.34102	10.8862			18.43	631	18.43	1411	18.43	639
	-3.34139	0.00069975	-3.34053	0.000491166	-3.33994	0.000457406														-3.30979	-1.40211			-3.34072	11.6943			18.44	593	18.44	1494	18.44	667
	-3.34108	0.000747508	-3.34023	0.000463022	-3.33963	0.000486351														-3.30948	-1.08265			-3.34041	11.9735			18.45	614	18.45	1584	18.45	639
	-3.34078	0.000703805	-3.33992	0.000447612	-3.33933	0.000522577														-3.30918	-0.911726			-3.34011	12.0452			18.46	608	18.46	1563	18.46	654
	-3.34047	0.000672987	-3.33962	0.000478054	-3.33902	0.000488374														-3.30887	-0.96885			-3.3398	12.3262			18.47	652	18.47	1512	18.47	666
	-3.34017	0.000658996	-3.33931	0.000534602	-3.33872	0.00042949														-3.30857	-1.10301			-3.3395	12.29			18.48	614	18.48	1438	18.48	661
	-3.33986	0.000690473	-3.33901	0.000525261	-3.33841	0.000430092														-3.30826	-1.14526			-3.33919	12.116			18.49	585	18.49	1348	18.49	682
	-3.33955	0.000683878	-3.3387	0.000511837	-3.33811	0.000463009														-3.30795	-0.891714			-3.33888	12.2925			18.5	617	18.5	1272	18.5	687
	-3.33925	0.000690296	-3.33839	0.000495112	-3.3378	0.000467542														-3.30765	-0.745136			-3.33858	12.4552			18.51	634	18.51	1123	18.51	693
	-3.33894	0.00068959	-3.33809	0.000526161	-3.33749	0.000427951														-3.30734	-0.718576			-3.33827	12.187			18.52	611	18.52	1015	18.52	665
	-3.33864	0.000654417	-3.33778	0.000539463	-3.33719	0.000382643														-3.30704	-0.515778			-3.33797	11.3135			18.53	624	18.53	899	18.53	646
	-3.33833	0.000620945	-3.33748	0.000506326	-3.33688	0.000398108														-3.30673	-0.376113			-3.33766	11.0444			18.54	635	18.54	827	18.54	667
	-3.33803	0.00058362	-3.33717	0.000492422	-3.33658	0.000480815														-3.30643	-0.456929			-3.33736	10.2266			18.55	646	18.55	760	18.55	669
	-3.33772	0.000627489	-3.33687	0.000485692	-3.33627	0.00057428														-3.30612	-0.896895			-3.33705	10.1999			18.56	634	18.56	715	18.56	656
	-3.33742	0.000682704	-3.33656	0.000470432	-3.33597	0.000661012														-3.30582	-1.4634			-3.33675	10.533			18.57	635	18.57	656	18.57	659
	-3.33711	0.000672753	-3.33626	0.00045493	-3.33566	0.000629308														-3.30551	-1.6134			-3.33644	9.74489			18.58	610	18.58	613	18.58	636
	-3.3368	0.000645299	-3.33595	0.000473653	-3.33536	0.000567965														-3.3052	-1.54813			-3.33613	9.86296			18.59	624	18.59	594	18.59	619
	-3.3365	0.0006632	-3.33564	0.000511759	-3.33505	0.000538429														-3.3049	-1.55557			-3.33583	10.5565			18.6	639	18.6	567	18.6	653
	-3.33619	0.000682378	-3.33534	0.00046622	-3.33474	0.000484378														-3.30459	-1.61597			-3.33552	11.1683			18.61	609	18.61	547	18.61	605
	-3.33589	0.000685929	-3.33503	0.000440035	-3.33444	0.00041898														-3.30429	-1.83281			-3.33522	12.055			18.62	611	18.62	541	18.62	627
	-3.33558	0.000707574	-3.33473	0.000456527	-3.33413	0.000426307														-3.30398	-1.79453			-3.33491	12.6991			18.63	623	18.63	548	18.63	641
	-3.33528	0.000716858	-3.33442	0.000504492	-3.33383	0.000451273														-3.30368	-1.40415			-3.33461	13.7052			18.64	638	18.64	556	18.64	642
	-3.33497	0.000684741	-3.33412	0.000509803	-3.33352	0.000478211														-3.30337	-1.35182			-3.3343	13.8537			18.65	645	18.65	561	18.65	679
	-3.33467	0.000616716	-3.33381	0.000479571	-3.33322	0.000504795														-3.30307	-1.52446			-3.334	12.5739			18.66	633	18.66	566	18.66	660
	-3.33436	0.000578729	-3.33351	0.000462984	-3.33291	0.000512612														-3.30276	-1.59243			-3.33369	12.0407			18.67	638	18.67	530	18.67	651
	-3.33405	0.000602823	-3.3332	0.000448636	-3.33261	0.000477132														-3.30245	-1.63142			-3.33338	11.9299			18.68	641	18.68	532	18.68	656
	-3.33375	0.000627732	-3.33289	0.000458334	-3.3323	0.000470294														-3.30215	-1.62233			-3.33308	11.9108			18.69	642	18.69	526	18.69	635
	-3.33344	0.000676999	-3.33259	0.000468371	-3.33199	0.000495612														-3.30184	-1.6492			-3.33277	12.3329			18.7	625	18.7	530	18.7	641
	-3.33314	0.000687369	-3.33228	0.000500555	-3.33169	0.00051712														-3.30154	-1.81208			-3.33247	12.4618			18.71	666	18.71	559	18.71	638
	-3.33283	0.000676656	-3.33198	0.000523486	-3.33138	0.000547872														-3.30123	-1.91691			-3.33216	12.3144			18.72	647	18.72	559	18.72	668
	-3.33253	0.000687437	-3.33167	0.000533995	-3.33108	0.000556153														-3.30093	-1.59329			-3.33186	11.6762			18.73	652	18.73	568	18.73	685
	-3.33222	0.00066348	-3.33137	0.000534406	-3.33077	0.000576961														-3.30062	-1.13229			-3.33155	11.473			18.74	642	18.74	563	18.74	650
	-3.33192	0.000629045	-3.33106	0.000514419	-3.33047	0.000572153														-3.30032	-1.20892			-3.33124	11.9772			18.75	626	18.75	570	18.75	679
	-3.33161	0.000633042	-3.33076	0.00049654	-3.33016	0.000503612														-3.30001	-1.22688			-3.33094	11.8564			18.76	651	18.76	567	18.76	685
	-3.3313	0.000614329	-3.33045	0.000509128	-3.32986	0.000466783														-3.2997	-1.01052			-3.33063	12.5359			18.77	669	18.77	551	18.77	737
	-3.331	0.000600331	-3.33014	0.000487884	-3.32955	0.000482092														-3.2994	-1.13045			-3.33033	12.301			18.78	688	18.78	544	18.78	832
	-3.33069	0.000628816	-3.32984	0.000487628	-3.32924	0.000510554														-3.29909	-1.39069			-3.33002	10.9231			18.79	665	18.79	550	18.79	852
	-3.33039	0.000664776	-3.32953	0.00049341	-3.32894	0.000551048														-3.29879	-1.45763			-3.32972	10.3445			18.8	669	18.8	572	18.8	879
	-3.33008	0.000618704	-3.32923	0.000462717	-3.32863	0.000576915														-3.29848	-1.47443			-3.32941	10.7403			18.81	624	18.81	573	18.81	872
	-3.32978	0.00053816	-3.32892	0.000470432	-3.32833	0.000605234														-3.29818	-1.34346			-3.32911	11.6971			18.82	595	18.82	563	18.82	889
	-3.32947	0.0005364	-3.32862	0.000510522	-3.32802	0.000620629														-3.29787	-1.03513			-3.3288	12.8966			18.83	631	18.83	543	18.83	843
	-3.32917	0.000583624	-3.32831	0.000553097	-3.32772	0.000607502														-3.29757	-0.989849			-3.32849	13.3069			18.84	661	18.84	574	18.84	807
	-3.32886	0.000618817	-3.32801	0.000563308	-3.32741	0.000529046														-3.29726	-1.46759			-3.32819	13.015			18.85	676	18.85	582	18.85	783
	-3.32855	0.000630171	-3.3277	0.000553547	-3.32711	0.000474246														-3.29695	-1.79971			-3.32788	12.9193			18.86	649	18.86	563	18.86	768
	-3.32825	0.000657432	-3.32739	0.000531012	-3.3268	0.000491555														-3.29665	-1.77567			-3.32758	13.2184			18.87	671	18.87	537	18.87	738
	-3.32794	0.000665451	-3.32709	0.000509651	-3.32649	0.000498686														-3.29634	-1.64849			-3.32727	13.0184			18.88	623	18.88	567	18.88	720
	-3.32764	0.000628323	-3.32678	0.000523833	-3.32619	0.000496806														-3.29604	-1.35222			-3.32697	12.2494			18.89	621	18.89	598	18.89	685
	-3.32733	0.000612591	-3.32648	0.000551116	-3.32588	0.000488218														-3.29573	-1.1387			-3.32666	11.5696			18.9	667	18.9	609	18.9	656
	-3.32703	0.000631807	-3.32617	0.000541575	-3.32558	0.000510434														-3.29543	-0.790116			-3.32636	11.6859			18.91	675	18.91	570	18.91	633
	-3.32672	0.000679158	-3.32587	0.000507573	-3.32527	0.000527226														-3.29512	-0.843678			-3.32605	11.1082			18.92	683	18.92	569	18.92	664
	-3.32642	0.000713652	-3.32556	0.000507959	-3.32497	0.000528952														-3.29482	-1.11416			-3.32574	10.3901			18.93	703	18.93	601	18.93	642
	-3.32611	0.000711452	-3.32525	0.00054181	-3.32466	0.000531976														-3.29451	-1.08205			-3.32544	10.7873			18.94	725	18.94	590	18.94	645
	-3.3258	0.000699811	-3.32495	0.00057301	-3.32435	0.00052388														-3.2942	-1.07838			-3.32513	11.0659			18.95	733	18.95	600	18.95	646
	-3.3255	0.000723867	-3.32464	0.000551449	-3.32405	0.000499134														-3.2939	-0.901292			-3.32483	10.923			18.96	734	18.96	586	18.96	637
	-3.32519	0.000727065	-3.32434	0.000523016	-3.32374	0.000481824														-3.29359	-0.512938			-3.32452	10.3469			18.97	728	18.97	578	18.97	620
	-3.32489	0.000719228	-3.32403	0.000482252	-3.32344	0.000474992														-3.29329	-0.425272			-3.32422	9.70419			18.98	757	18.98	560	18.98	616
	-3.32458	0.000739955	-3.32373	0.000418594	-3.32313	0.000519485														-3.29298	-0.426372			-3.32391	9.97481			18.99	785	18.99	542	18.99	602
	-3.32428	0.000750713	-3.32342	0.000414867	-3.32283	0.0005624														-3.29268	-0.193501			-3.32361	10.7667			19	811	19	572	19	631
	-3.32397	0.000755209	-3.32312	0.000430174	-3.32252	0.000619855														-3.29237	0.0505929			-3.3233	10.7864			19.01	834	19.01	583	19.01	617
	-3.32367	0.000724396	-3.32281	0.000386399	-3.32222	0.00060849														-3.29207	-0.0876156			-3.32299	10.8986			19.02	882	19.02	597	19.02	616
	-3.32336	0.000670342	-3.3225	0.000380295	-3.32191	0.000536173														-3.29176	-0.372034			-3.32269	11.2744			19.03	968	19.03	597	19.03	606
	-3.32305	0.000649334	-3.3222	0.000401884	-3.3216	0.00048623														-3.29145	-0.481279			-3.32238	11.0249			19.04	1026	19.04	586	19.04	653
	-3.32275	0.000660656	-3.32189	0.000455639	-3.3213	0.000455812														-3.29115	-0.794429			-3.32208	11.6515			19.05	1077	19.05	614	19.05	655
	-3.32244	0.000684238	-3.32159	0.000451868	-3.32099	0.000449477														-3.29084	-1.07298			-3.32177	12.6002			19.06	1130	19.06	586	19.06	629
	-3.32214	0.000690738	-3.32128	0.000426728	-3.32069	0.000433147														-3.29054	-1.23965			-3.32147	11.2581			19.07	1181	19.07	559	19.07	637
	-3.32183	0.000729694	-3.32098	0.000415949	-3.32038	0.000443679														-3.29023	-1.24204			-3.32116	10.0394			19.08	1189	19.08	581	19.08	600
	-3.32153	0.000776487	-3.32067	0.000451726	-3.32008	0.00048349														-3.28993	-1.06208			-3.32086	9.99231			19.09	1229	19.09	592	19.09	619
	-3.32122	0.00075038	-3.32037	0.000508952	-3.31977	0.000483988														-3.28962	-1.03643			-3.32055	10.9368			19.1	1255	19.1	569	19.1	601
	-3.32091	0.00070917	-3.32006	0.000515622	-3.31947	0.00045518														-3.28932	-1.00787			-3.32024	11.7594			19.11	1269	19.11	592	19.11	608
	-3.32061	0.000669773	-3.31975	0.000515759	-3.31916	0.000469														-3.28901	-0.869683			-3.31994	11.5386			19.12	1222	19.12	587	19.12	647
	-3.3203	0.000663898	-3.31945	0.000531281	-3.31885	0.00044347														-3.2887	-0.720746			-3.31963	12.0772			19.13	1196	19.13	594	19.13	641
	-3.32	0.000653314	-3.31914	0.000527134	-3.31855	0.000427681														-3.2884	-0.760599			-3.31933	12.8074			19.14	1156	19.14	588	19.14	649
	-3.31969	0.00065255	-3.31884	0.000519877	-3.31824	0.000444008														-3.28809	-0.788128			-3.31902	12.4247			19.15	1099	19.15	607	19.15	632
	-3.31939	0.00066403	-3.31853	0.000559356	-3.31794	0.000462324														-3.28779	-0.866291			-3.31872	11.5576			19.16	1046	19.16	586	19.16	629
	-3.31908	0.000661051	-3.31823	0.000618813	-3.31763	0.000467315														-3.28748	-1.11349			-3.31841	10.4174			19.17	1021	19.17	557	19.17	633
	-3.31878	0.000590955	-3.31792	0.000609786	-3.31733	0.000459159														-3.28718	-1.37035			-3.31811	8.78245			19.18	970	19.18	581	19.18	615
	-3.31847	0.000586528	-3.31762	0.000547879	-3.31702	0.000441762														-3.28687	-1.37672			-3.3178	8.96382			19.19	880	19.19	585	19.19	615
	-3.31816	0.000574521	-3.31731	0.000467242	-3.31672	0.000426647														-3.28657	-1.11016			-3.31749	10.4136			19.2	835	19.2	589	19.2	622
	-3.31786	0.000598263	-3.317	0.000442507	-3.31641	0.000465689														-3.28626	-1.11374			-3.31719	11.6686			19.21	806	19.21	576	19.21	650
	-3.31755	0.000640762	-3.3167	0.000488343	-3.3161	0.000512473														-3.28595	-1.1118			-3.31688	12.2841			19.22	779	19.22	581	19.22	631
	-3.31725	0.000648766	-3.31639	0.000494736	-3.3158	0.000565014														-3.28565	-1.17427			-3.31658	12.3906			19.23	731	19.23	591	19.23	636
	-3.31694	0.000660565	-3.31609	0.000499489	-3.31549	0.000605132														-3.28534	-1.41826			-3.31627	12.2289			19.24	703	19.24	609	19.24	640
	-3.31664	0.000650664	-3.31578	0.000465605	-3.31519	0.000628055														-3.28504	-1.05208			-3.31597	11.5428			19.25	716	19.25	573	19.25	666
	-3.31633	0.000600448	-3.31548	0.000437892	-3.31488	0.000617875														-3.28473	-0.625633			-3.31566	11.0785			19.26	699	19.26	576	19.26	632
	-3.31603	0.000598009	-3.31517	0.000461792	-3.31458	0.000577344														-3.28443	-0.59341			-3.31536	11.4053			19.27	682	19.27	602	19.27	665
	-3.31572	0.000656233	-3.31487	0.000486424	-3.31427	0.000541471														-3.28412	-0.762726			-3.31505	12.6894			19.28	658	19.28	577	19.28	642
	-3.31541	0.000655846	-3.31456	0.000471743	-3.31397	0.000539085														-3.28382	-1.10781			-3.31474	13.0668			19.29	670	19.29	556	19.29	673
	-3.31511	0.000598501	-3.31425	0.000453089	-3.31366	0.000535784														-3.28351	-1.25576			-3.31444	12.0132			19.3	675	19.3	546	19.3	653
	-3.3148	0.000546784	-3.31395	0.000421827	-3.31335	0.000548138														-3.2832	-1.11481			-3.31413	10.9208			19.31	695	19.31	535	19.31	653
	-3.3145	0.00056558	-3.31364	0.000430253	-3.31305	0.000572113														-3.2829	-0.940772			-3.31383	10.7498			19.32	713	19.32	537	19.32	626
	-3.31419	0.000623492	-3.31334	0.000451296	-3.31274	0.000566159														-3.28259	-1.01013			-3.31352	10.9731			19.33	684	19.33	575	19.33	652
	-3.31389	0.000678775	-3.31303	0.00047168	-3.31244	0.000531482														-3.28229	-1.11267			-3.31322	11.1144			19.34	655	19.34	604	19.34	646
	-3.31358	0.000706949	-3.31273	0.00051504	-3.31213	0.000504299														-3.28198	-1.10181			-3.31291	11.7373			19.35	654	19.35	602	19.35	635
	-3.31328	0.000713482	-3.31242	0.000536206	-3.31183	0.000493542														-3.28168	-0.994312			-3.31261	11.6711			19.36	677	19.36	607	19.36	618
	-3.31297	0.000734156	-3.31212	0.000507294	-3.31152	0.000461266														-3.28137	-0.802545			-3.3123	11.1724			19.37	707	19.37	592	19.37	607
	-3.31266	0.000731072	-3.31181	0.000491523	-3.31122	0.000455741														-3.28107	-1.05565			-3.31199	11.6114			19.38	664	19.38	571	19.38	631
	-3.31236	0.000717571	-3.3115	0.000505807	-3.31091	0.000476583														-3.28076	-1.29243			-3.31169	11.6764			19.39	632	19.39	578	19.39	625
	-3.31205	0.000699003	-3.3112	0.000513788	-3.3106	0.000486652														-3.28045	-1.55335			-3.31138	10.8539			19.4	635	19.4	584	19.4	633
	-3.31175	0.000688252	-3.31089	0.000494139	-3.3103	0.000469049														-3.28015	-1.50998			-3.31108	10.1269			19.41	655	19.41	589	19.41	609
	-3.31144	0.000691043	-3.31059	0.000474556	-3.30999	0.00045216														-3.27984	-1.34497			-3.31077	10.6483			19.42	643	19.42	573	19.42	606
	-3.31114	0.000695404	-3.31028	0.000457404	-3.30969	0.000437428														-3.27954	-1.27888			-3.31047	11.2316			19.43	637	19.43	580	19.43	606
	-3.31083	0.000696884	-3.30998	0.00043806	-3.30938	0.000435999														-3.27923	-1.37264			-3.31016	11.6831			19.44	642	19.44	587	19.44	601
	-3.31053	0.000600521	-3.30967	0.000449438	-3.30908	0.000464622														-3.27893	-1.7281			-3.30986	12.1132			19.45	697	19.45	563	19.45	610
	-3.31022	0.000481458	-3.30937	0.000448229	-3.30877	0.000497341														-3.27862	-1.57064			-3.30955	12.3219			19.46	702	19.46	583	19.46	594
	-3.30991	0.000448255	-3.30906	0.000444916	-3.30847	0.000538531														-3.27831	-1.24151			-3.30924	12.7668			19.47	679	19.47	603	19.47	615
	-3.30961	0.000475534	-3.30875	0.000449645	-3.30816	0.000614641														-3.27801	-1.31926			-3.30894	12.7809			19.48	681	19.48	602	19.48	615
	-3.3093	0.000453714	-3.30845	0.000468701	-3.30785	0.000606543														-3.2777	-1.1139			-3.30863	12.0665			19.49	680	19.49	589	19.49	605
	-3.309	0.000443913	-3.30814	0.000547395	-3.30755	0.000562308														-3.2774	-0.885644			-3.30833	11.6336			19.5	653	19.5	604	19.5	616
	-3.30869	0.000490357	-3.30784	0.000596318	-3.30724	0.000590871														-3.27709	-1.03922			-3.30802	12.056			19.51	654	19.51	602	19.51	615
	-3.30839	0.000508583	-3.30753	0.000620266	-3.30694	0.000635064														-3.27679	-1.30619			-3.30772	12.9198			19.52	680	19.52	623	19.52	635
	-3.30808	0.000529546	-3.30723	0.000602386	-3.30663	0.000602914														-3.27648	-1.33255			-3.30741	12.766			19.53	692	19.53	632	19.53	620
	-3.30778	0.000587791	-3.30692	0.000542754	-3.30633	0.000549709														-3.27618	-1.25627			-3.30711	12.2949			19.54	692	19.54	609	19.54	624
	-3.30747	0.000613169	-3.30662	0.000512458	-3.30602	0.000538796														-3.27587	-1.12692			-3.3068	12.195			19.55	682	19.55	617	19.55	633
	-3.30716	0.000591357	-3.30631	0.00049766	-3.30572	0.000548768														-3.27556	-1.0066			-3.30649	12.6445			19.56	676	19.56	598	19.56	606
	-3.30686	0.000621441	-3.306	0.000488686	-3.30541	0.000543135														-3.27526	-0.83894			-3.30619	13.2927			19.57	650	19.57	573	19.57	579
	-3.30655	0.000669392	-3.3057	0.000451745	-3.3051	0.000539144														-3.27495	-0.881761			-3.30588	12.5587			19.58	643	19.58	577	19.58	611
	-3.30625	0.000668854	-3.30539	0.000441109	-3.3048	0.000502278														-3.27465	-0.960539			-3.30558	11.8553			19.59	631	19.59	598	19.59	625
	-3.30594	0.000643675	-3.30509	0.000395042	-3.30449	0.000464067														-3.27434	-0.901314			-3.30527	11.9954			19.6	630	19.6	593	19.6	600
	-3.30564	0.000632244	-3.30478	0.000389205	-3.30419	0.000487006														-3.27404	-0.880888			-3.30497	12.5552			19.61	681	19.61	586	19.61	593
	-3.30533	0.000595917	-3.30448	0.00042418	-3.30388	0.00053766														-3.27373	-0.988749			-3.30466	12.2698			19.62	692	19.62	595	19.62	609
	-3.30503	0.000566674	-3.30417	0.000469069	-3.30358	0.000549276														-3.27343	-0.961456			-3.30436	12.1549			19.63	674	19.63	619	19.63	612
	-3.30472	0.000599696	-3.30387	0.000462406	-3.30327	0.000513923														-3.27312	-0.765196			-3.30405	12.4774			19.64	636	19.64	611	19.64	604
	-3.30441	0.000658802	-3.30356	0.000429549	-3.30297	0.000510529														-3.27281	-0.68686			-3.30374	11.9677			19.65	665	19.65	599	19.65	628
	-3.30411	0.000691723	-3.30325	0.000426292	-3.30266	0.000513254														-3.27251	-0.651552			-3.30344	11.8286			19.66	665	19.66	621	19.66	627
	-3.3038	0.000659844	-3.30295	0.000427758	-3.30235	0.000521792														-3.2722	-0.628084			-3.30313	11.6792			19.67	679	19.67	617	19.67	617
	-3.3035	0.000606633	-3.30264	0.000431126	-3.30205	0.000516631														-3.2719	-0.5501			-3.30283	11.3903			19.68	679	19.68	614	19.68	621
	-3.30319	0.000599512	-3.30234	0.000445509	-3.30174	0.000513709														-3.27159	-0.480091			-3.30252	11.6184			19.69	697	19.69	584	19.69	617
	-3.30289	0.000592614	-3.30203	0.000433963	-3.30144	0.00049637														-3.27129	-0.626992			-3.30222	12.1509			19.7	685	19.7	617	19.7	631
	-3.30258	0.000561812	-3.30173	0.000449528	-3.30113	0.000493844														-3.27098	-0.858505			-3.30191	12.0573			19.71	664	19.71	626	19.71	605
	-3.30228	0.000551068	-3.30142	0.000483152	-3.30083	0.000505392														-3.27068	-0.815296			-3.30161	11.5322			19.72	660	19.72	587	19.72	639
	-3.30197	0.000564143	-3.30112	0.000473322	-3.30052	0.000530121														-3.27037	-0.906225			-3.3013	11.2633			19.73	670	19.73	569	19.73	618
	-3.30166	0.000589807	-3.30081	0.000481688	-3.30022	0.000557096														-3.27006	-1.11255			-3.30099	11.5326			19.74	692	19.74	589	19.74	635
	-3.30136	0.0005907	-3.3005	0.000503548	-3.29991	0.000509054														-3.26976	-1.36525			-3.30069	12.0391			19.75	685	19.75	581	19.75	644
	-3.30105	0.000620443	-3.3002	0.000515148	-3.2996	0.000485602														-3.26945	-1.59414			-3.30038	11.8825			19.76	648	19.76	573	19.76	617
	-3.30075	0.000689672	-3.29989	0.000537418	-3.2993	0.000520864														-3.26915	-1.62447			-3.30008	11.498			19.77	666	19.77	596	19.77	634
	-3.30044	0.000703961	-3.29959	0.000541893	-3.29899	0.000514945														-3.26884	-1.60615			-3.29977	11.5106			19.78	685	19.78	597	19.78	646
	-3.30014	0.000718012	-3.29928	0.000544803	-3.29869	0.000493945														-3.26854	-1.6611			-3.29947	11.9312			19.79	665	19.79	571	19.79	663
	-3.29983	0.000784874	-3.29898	0.000547126	-3.29838	0.000504732														-3.26823	-1.60923			-3.29916	12.3319			19.8	658	19.8	569	19.8	667
	-3.29953	0.000753939	-3.29867	0.000566418	-3.29808	0.000519206														-3.26793	-1.57047			-3.29885	13.3347			19.81	649	19.81	577	19.81	672
	-3.29922	0.000724872	-3.29837	0.000540211	-3.29777	0.000549825														-3.26762	-1.60869			-3.29855	13.5405			19.82	660	19.82	612	19.82	682
	-3.29891	0.000670553	-3.29806	0.00048199	-3.29747	0.000531743														-3.26731	-1.40027			-3.29824	13.3832			19.83	683	19.83	621	19.83	666
	-3.29861	0.000609376	-3.29775	0.000449299	-3.29716	0.000514187														-3.26701	-1.11154			-3.29794	13.4589			19.84	685	19.84	588	19.84	654
	-3.2983	0.000624722	-3.29745	0.000423125	-3.29685	0.000518351														-3.2667	-1.02287			-3.29763	13.4366			19.85	677	19.85	576	19.85	667
	-3.298	0.000685896	-3.29714	0.00044593	-3.29655	0.000500336														-3.2664	-1.09866			-3.29733	13.167			19.86	692	19.86	588	19.86	660
	-3.29769	0.000709475	-3.29684	0.000458706	-3.29624	0.000475836														-3.26609	-1.20306			-3.29702	13.038			19.87	693	19.87	595	19.87	681
	-3.29739	0.000696993	-3.29653	0.000480327	-3.29594	0.00047279														-3.26579	-1.39828			-3.29672	12.97			19.88	674	19.88	610	19.88	688
	-3.29708	0.000649854	-3.29623	0.000497039	-3.29563	0.000438258														-3.26548	-1.4744			-3.29641	12.2711			19.89	704	19.89	668	19.89	682
	-3.29678	0.000667022	-3.29592	0.000494046	-3.29533	0.000431629														-3.26518	-1.55324			-3.2961	12.4372			19.9	707	19.9	622	19.9	665
	-3.29647	0.000711397	-3.29562	0.000517045	-3.29502	0.000440713														-3.26487	-1.40307			-3.2958	12.6773			19.91	675	19.91	585	19.91	654
	-3.29616	0.000723941	-3.29531	0.000514111	-3.29472	0.000442196														-3.26456	-1.13688			-3.29549	12.7894			19.92	661	19.92	599	19.92	659
	-3.29586	0.000745463	-3.295	0.000510614	-3.29441	0.00047799														-3.26426	-1.03139			-3.29519	12.8289			19.93	667	19.93	608	19.93	689
	-3.29555	0.00069594	-3.2947	0.000531799	-3.2941	0.000539391														-3.26395	-1.06545			-3.29488	12.1866			19.94	670	19.94	606	19.94	690
	-3.29525	0.00064566	-3.29439	0.000531384	-3.2938	0.000574015														-3.26365	-1.25009			-3.29458	11.9727			19.95	698	19.95	607	19.95	701
	-3.29494	0.000641562	-3.29409	0.000524342	-3.29349	0.000567926														-3.26334	-1.47617			-3.29427	11.4832			19.96	678	19.96	589	19.96	676
	-3.29464	0.000628386	-3.29378	0.000537722	-3.29319	0.000576199														-3.26304	-1.76838			-3.29397	10.8341			19.97	684	19.97	573	19.97	644
	-3.29433	0.000610932	-3.29348	0.000566066	-3.29288	0.000622519														-3.26273	-1.7438			-3.29366	10.7349			19.98	683	19.98	608	19.98	657
	-3.29403	0.000582476	-3.29317	0.00057638	-3.29258	0.000619838														-3.26243	-1.48668			-3.29335	10.5554			19.99	683	19.99	616	19.99	642
	-3.29372	0.000599934	-3.29286	0.000572296	-3.29227	0.000600905														-3.26212	-1.26023			-3.29305	11.3385			20	698	20	612	20	628
	-3.29341	0.000580661	-3.29256	0.000566164	-3.29197	0.000611763														-3.26181	-1.44832			-3.29274	12.5725			20.01	727	20.01	604	20.01	624
	-3.29311	0.000552969	-3.29225	0.000576458	-3.29166	0.000609116														-3.26151	-1.50986			-3.29244	12.78			20.02	744	20.02	576	20.02	627
	-3.2928	0.000539684	-3.29195	0.000548383	-3.29135	0.000588535														-3.2612	-1.14952			-3.29213	12.2225			20.03	708	20.03	592	20.03	606
	-3.2925	0.000554547	-3.29164	0.000499831	-3.29105	0.000603095														-3.2609	-0.75812			-3.29183	11.9528			20.04	683	20.04	612	20.04	600
	-3.29219	0.000608002	-3.29134	0.000517309	-3.29074	0.000606351														-3.26059	-0.684738			-3.29152	12.5764			20.05	710	20.05	598	20.05	617
	-3.29189	0.000645219	-3.29103	0.000540206	-3.29044	0.000569461														-3.26029	-1.08768			-3.29122	12.9805			20.06	717	20.06	586	20.06	620
	-3.29158	0.00064608	-3.29073	0.000506888	-3.29013	0.000545312														-3.25998	-1.04253			-3.29091	13.0731			20.07	727	20.07	612	20.07	611
	-3.29128	0.000624618	-3.29042	0.000460671	-3.28983	0.000542445														-3.25968	-0.680947			-3.2906	13.0382			20.08	741	20.08	602	20.08	599
	-3.29097	0.00059217	-3.29011	0.000431156	-3.28952	0.00051713														-3.25937	-0.809785			-3.2903	12.7777			20.09	764	20.09	601	20.09	632
	-3.29066	0.000576982	-3.28981	0.000398588	-3.28921	0.00050113														-3.25906	-0.815888			-3.28999	12.7869			20.1	792	20.1	631	20.1	650
	-3.29036	0.000571592	-3.2895	0.000348239	-3.28891	0.000518529														-3.25876	-0.698289			-3.28969	12.6984			20.11	799	20.11	598	20.11	639
	-3.29005	0.000541916	-3.2892	0.000357551	-3.2886	0.000516544														-3.25845	-0.622199			-3.28938	12.1484			20.12	836	20.12	570	20.12	684
	-3.28975	0.000557505	-3.28889	0.000412045	-3.2883	0.000490382														-3.25815	-0.688617			-3.28908	12.3001			20.13	852	20.13	598	20.13	723
	-3.28944	0.000616003	-3.28859	0.000463282	-3.28799	0.000518762														-3.25784	-0.839847			-3.28877	13.1123			20.14	856	20.14	621	20.14	770
	-3.28914	0.000653877	-3.28828	0.00049698	-3.28769	0.000578157														-3.25754	-0.836916			-3.28847	13.2562			20.15	884	20.15	624	20.15	870
	-3.28883	0.000664779	-3.28798	0.000512121	-3.28738	0.000593388														-3.25723	-0.651154			-3.28816	13.064			20.16	916	20.16	638	20.16	1030
	-3.28853	0.000686493	-3.28767	0.000442165	-3.28708	0.000580956														-3.25693	-0.250461			-3.28785	12.7861			20.17	876	20.17	644	20.17	1204
	-3.28822	0.000715119	-3.28736	0.000399324	-3.28677	0.000568885														-3.25662	-0.0922912			-3.28755	13.0088			20.18	886	20.18	639	20.18	1444
	-3.28791	0.000694025	-3.28706	0.000398156	-3.28646	0.000550249														-3.25631	-0.187174			-3.28724	13.8253			20.19	906	20.19	629	20.19	1642
	-3.28761	0.000642784	-3.28675	0.000414403	-3.28616	0.000538609														-3.25601	-0.13605			-3.28694	13.895			20.2	900	20.2	629	20.2	1824
	-3.2873	0.000606518	-3.28645	0.000469756	-3.28585	0.000512552														-3.2557	-0.25853			-3.28663	13.5102			20.21	896	20.21	667	20.21	1970
	-3.287	0.000633322	-3.28614	0.000491845	-3.28555	0.000489584														-3.2554	-0.821421			-3.28633	13.4195			20.22	873	20.22	682	20.22	1965
	-3.28669	0.000689658	-3.28584	0.000465174	-3.28524	0.000488189														-3.25509	-1.16934			-3.28602	13.0631			20.23	837	20.23	648	20.23	1882
	-3.28639	0.000705265	-3.28553	0.00041669	-3.28494	0.000484577														-3.25479	-1.44117			-3.28572	13.0296			20.24	800	20.24	663	20.24	1714
	-3.28608	0.000721748	-3.28523	0.000402344	-3.28463	0.000497984														-3.25448	-1.61246			-3.28541	13.2638			20.25	775	20.25	685	20.25	1525
	-3.28577	0.000686418	-3.28492	0.000425783	-3.28433	0.000473635														-3.25418	-1.42682			-3.2851	12.4308			20.26	795	20.26	650	20.26	1376
	-3.28547	0.000653331	-3.28461	0.0004297	-3.28402	0.000438732														-3.25387	-1.13541			-3.2848	11.5252			20.27	804	20.27	634	20.27	1245
	-3.28516	0.0007032	-3.28431	0.000414906	-3.28371	0.000465725														-3.25356	-0.9826			-3.28449	10.5438			20.28	788	20.28	631	20.28	1081
	-3.28486	0.00067078	-3.284	0.000409053	-3.28341	0.000486649														-3.25326	-1.02133			-3.28419	10.0751			20.29	758	20.29	620	20.29	940
	-3.28455	0.000582638	-3.2837	0.000396404	-3.2831	0.00049411														-3.25295	-1.09235			-3.28388	10.4258			20.3	785	20.3	638	20.3	807
	-3.28425	0.000510915	-3.28339	0.000404544	-3.2828	0.000512539														-3.25265	-1.218			-3.28358	10.7522			20.31	807	20.31	665	20.31	697
	-3.28394	0.000531331	-3.28309	0.000447376	-3.28249	0.000517494														-3.25234	-1.25302			-3.28327	10.8366			20.32	779	20.32	629	20.32	666
	-3.28364	0.000578685	-3.28278	0.000453337	-3.28219	0.000504942														-3.25204	-1.00646			-3.28297	10.4578			20.33	778	20.33	604	20.33	651
	-3.28333	0.000583233	-3.28248	0.000451254	-3.28188	0.000524029														-3.25173	-0.892406			-3.28266	10.5826			20.34	786	20.34	625	20.34	628
	-3.28302	0.000581382	-3.28217	0.000474802	-3.28158	0.000519895														-3.25143	-0.944586			-3.28235	12.149			20.35	821	20.35	637	20.35	616
	-3.28272	0.000570667	-3.28186	0.00049744	-3.28127	0.000514503														-3.25112	-0.885057			-3.28205	13.3667			20.36	871	20.36	625	20.36	582
	-3.28241	0.000562996	-3.28156	0.000487071	-3.28096	0.000518609														-3.25081	-0.910313			-3.28174	13.6874			20.37	889	20.37	602	20.37	591
	-3.28211	0.000559228	-3.28125	0.000478272	-3.28066	0.000540354														-3.25051	-0.816025			-3.28144	13.0807			20.38	905	20.38	599	20.38	593
	-3.2818	0.000624551	-3.28095	0.000494144	-3.28035	0.000523478														-3.2502	-0.855953			-3.28113	12.7661			20.39	951	20.39	615	20.39	580
	-3.2815	0.000679116	-3.28064	0.000485525	-3.28005	0.00050539														-3.2499	-0.939853			-3.28083	12.7829			20.4	1009	20.4	635	20.4	583
	-3.28119	0.000675295	-3.28034	0.000482425	-3.27974	0.000475155														-3.24959	-1.27337			-3.28052	12.0294			20.41	1034	20.41	633	20.41	590
	-3.28089	0.000672143	-3.28003	0.000468234	-3.27944	0.000475456														-3.24929	-1.54872			-3.28022	10.419			20.42	1010	20.42	626	20.42	591
	-3.28058	0.000692008	-3.27973	0.000431224	-3.27913	0.000485084														-3.24898	-1.57773			-3.27991	9.19013			20.43	1011	20.43	646	20.43	583
	-3.28027	0.000717028	-3.27942	0.000453208	-3.27883	0.000472164														-3.24868	-1.49222			-3.2796	8.65401			20.44	1001	20.44	659	20.44	579
	-3.27997	0.000743181	-3.27911	0.000513451	-3.27852	0.000495625														-3.24837	-1.44948			-3.2793	8.82638			20.45	980	20.45	651	20.45	567
	-3.27966	0.000722114	-3.27881	0.000503005	-3.27821	0.000505541														-3.24806	-1.62141			-3.27899	9.46041			20.46	973	20.46	649	20.46	560
	-3.27936	0.000699553	-3.2785	0.000454673	-3.27791	0.00048252														-3.24776	-1.79162			-3.27869	10.6811			20.47	966	20.47	630	20.47	584
	-3.27905	0.000691145	-3.2782	0.000439294	-3.2776	0.000449834														-3.24745	-1.42944			-3.27838	11.7762			20.48	960	20.48	637	20.48	588
	-3.27875	0.000699173	-3.27789	0.000409748	-3.2773	0.000448422														-3.24715	-1.20404			-3.27808	12.0735			20.49	934	20.49	666	20.49	597
	-3.27844	0.000743684	-3.27759	0.000398914	-3.27699	0.000443038														-3.24684	-0.986919			-3.27777	11.6172			20.5	901	20.5	627	20.5	606
	-3.27814	0.000721041	-3.27728	0.000409022	-3.27669	0.000486458														-3.24654	-0.764382			-3.27747	11.0808			20.51	875	20.51	632	20.51	614
	-3.27783	0.000712762	-3.27698	0.000369381	-3.27638	0.000488085														-3.24623	-0.76421			-3.27716	11.8046			20.52	842	20.52	647	20.52	620
	-3.27752	0.000701638	-3.27667	0.000343601	-3.27608	0.000463781														-3.24592	-0.628035			-3.27685	12.4761			20.53	809	20.53	621	20.53	572
	-3.27722	0.000667581	-3.27636	0.000367597	-3.27577	0.000485335														-3.24562	-0.817824			-3.27655	12.0463			20.54	789	20.54	619	20.54	563
	-3.27691	0.000681372	-3.27606	0.000394719	-3.27546	0.000521688														-3.24531	-1.13096			-3.27624	11.7835			20.55	778	20.55	625	20.55	600
	-3.27661	0.000721938	-3.27575	0.00039875	-3.27516	0.000531577														-3.24501	-1.19206			-3.27594	11.1272			20.56	751	20.56	625	20.56	601
	-3.2763	0.000736859	-3.27545	0.000437237	-3.27485	0.000572773														-3.2447	-1.15161			-3.27563	9.76045			20.57	726	20.57	631	20.57	596
	-3.276	0.000684972	-3.27514	0.000473014	-3.27455	0.000613168														-3.2444	-0.812059			-3.27533	8.45236			20.58	743	20.58	634	20.58	575
	-3.27569	0.000641323	-3.27484	0.000508521	-3.27424	0.000569274														-3.24409	-0.457543			-3.27502	8.1642			20.59	743	20.59	650	20.59	567
	-3.27539	0.00064365	-3.27453	0.000505274	-3.27394	0.00051678														-3.24379	-0.553151			-3.27472	8.51863			20.6	734	20.6	641	20.6	556
	-3.27508	0.000613867	-3.27423	0.000470936	-3.27363	0.000497216														-3.24348	-0.826226			-3.27441	8.93829			20.61	753	20.61	657	20.61	536
	-3.27477	0.000556556	-3.27392	0.000478796	-3.27333	0.00048129														-3.24317	-0.992431			-3.2741	9.39209			20.62	732	20.62	640	20.62	536
	-3.27447	0.000586091	-3.27361	0.000464897	-3.27302	0.000445983														-3.24287	-0.858826			-3.2738	9.93886			20.63	725	20.63	641	20.63	571
	-3.27416	0.000592695	-3.27331	0.000421714	-3.27271	0.000438116														-3.24256	-0.90541			-3.27349	10.6325			20.64	746	20.64	650	20.64	580
	-3.27386	0.000583624	-3.273	0.000405617	-3.27241	0.000463206														-3.24226	-1.13181			-3.27319	10.7363			20.65	729	20.65	666	20.65	567
	-3.27355	0.000631539	-3.2727	0.000429427	-3.2721	0.000490566														-3.24195	-1.15944			-3.27288	10.1986			20.66	711	20.66	658	20.66	552
	-3.27325	0.000665641	-3.27239	0.000439706	-3.2718	0.000510896														-3.24165	-0.983254			-3.27258	9.92022			20.67	704	20.67	632	20.67	537
	-3.27294	0.000725707	-3.27209	0.000374333	-3.27149	0.000510161														-3.24134	-0.997472			-3.27227	10.4339			20.68	718	20.68	675	20.68	526
	-3.27264	0.000751752	-3.27178	0.0002792	-3.27119	0.000495068														-3.24104	-1.36438			-3.27197	10.6968			20.69	743	20.69	681	20.69	561
	-3.27233	0.00075546	-3.27148	0.000274559	-3.27088	0.000478511														-3.24073	-1.36831			-3.27166	10.8707			20.7	732	20.7	680	20.7	586
	-3.27202	0.000731324	-3.27117	0.000311996	-3.27058	0.000487345														-3.24042	-1.36534			-3.27135	10.7912			20.71	710	20.71	712	20.71	585
	-3.27172	0.000651754	-3.27086	0.000346943	-3.27027	0.000495957														-3.24012	-1.47064			-3.27105	10.5141			20.72	689	20.72	733	20.72	570
	-3.27141	0.000590396	-3.27056	0.000375558	-3.26996	0.000473908														-3.23981	-1.31741			-3.27074	11.0121			20.73	704	20.73	707	20.73	562
	-3.27111	0.0005789	-3.27025	0.000399415	-3.26966	0.000484197														-3.23951	-1.20104			-3.27044	11.9132			20.74	721	20.74	717	20.74	562
	-3.2708	0.000628017	-3.26995	0.000444921	-3.26935	0.000501201														-3.2392	-1.34294			-3.27013	12.0357			20.75	735	20.75	700	20.75	545
	-3.2705	0.000701984	-3.26964	0.000478124	-3.26905	0.000465581														-3.2389	-1.5			-3.26983	11.6763			20.76	723	20.76	736	20.76	549
	-3.27019	0.000732397	-3.26934	0.000470175	-3.26874	0.000449359														-3.23859	-1.52496			-3.26952	11.2682			20.77	693	20.77	733	20.77	545
	-3.26989	0.000753661	-3.26903	0.000470974	-3.26844	0.000476331														-3.23829	-1.36516			-3.26922	11.1367			20.78	697	20.78	762	20.78	541
	-3.26958	0.00075379	-3.26873	0.000480201	-3.26813	0.000477754														-3.23798	-1.15498			-3.26891	11.8145			20.79	729	20.79	784	20.79	553
	-3.26927	0.000726386	-3.26842	0.000481058	-3.26783	0.00047966														-3.23767	-1.19753			-3.2686	12.1595			20.8	761	20.8	763	20.8	559
	-3.26897	0.00071317	-3.26811	0.000460629	-3.26752	0.000488864														-3.23737	-1.26906			-3.2683	11.4788			20.81	762	20.81	778	20.81	568
	-3.26866	0.000667557	-3.26781	0.000460786	-3.26721	0.000499595														-3.23706	-1.28986			-3.26799	11.7921			20.82	759	20.82	759	20.82	553
	-3.26836	0.000648728	-3.2675	0.000505269	-3.26691	0.000518027														-3.23676	-1.38732			-3.26769	11.9967			20.83	781	20.83	742	20.83	537
	-3.26805	0.000639718	-3.2672	0.000521583	-3.2666	0.000553205														-3.23645	-1.57346			-3.26738	10.8822			20.84	769	20.84	753	20.84	536
	-3.26775	0.000611491	-3.26689	0.000497592	-3.2663	0.000555439														-3.23615	-1.40461			-3.26708	10.6724			20.85	766	20.85	781	20.85	549
	-3.26744	0.000609315	-3.26659	0.000503744	-3.26599	0.000529548														-3.23584	-0.938078			-3.26677	11.3662			20.86	773	20.86	765	20.86	546
	-3.26714	0.000650364	-3.26628	0.000551718	-3.26569	0.000511235														-3.23554	-0.833318			-3.26647	11.3347			20.87	770	20.87	712	20.87	533
	-3.26683	0.000685203	-3.26598	0.000588826	-3.26538	0.000459764														-3.23523	-0.819818			-3.26616	10.83			20.88	769	20.88	694	20.88	522
	-3.26652	0.000701088	-3.26567	0.000545204	-3.26508	0.000425785														-3.23492	-0.976375			-3.26585	10.5907			20.89	806	20.89	709	20.89	509
	-3.26622	0.000683559	-3.26536	0.000482315	-3.26477	0.000425621														-3.23462	-1.08513			-3.26555	11.0145			20.9	800	20.9	755	20.9	522
	-3.26591	0.000703445	-3.26506	0.00047535	-3.26446	0.000434759														-3.23431	-1.44014			-3.26524	10.9591			20.91	783	20.91	785	20.91	543
	-3.26561	0.000717673	-3.26475	0.000497386	-3.26416	0.000461556														-3.23401	-1.68151			-3.26494	10.5723			20.92	809	20.92	808	20.92	534
	-3.2653	0.000680062	-3.26445	0.000522679	-3.26385	0.000487042														-3.2337	-1.70186			-3.26463	10.6811			20.93	804	20.93	809	20.93	527
	-3.265	0.000650537	-3.26414	0.000546343	-3.26355	0.000541475														-3.2334	-1.67686			-3.26433	10.993			20.94	803	20.94	821	20.94	560
	-3.26469	0.0006222	-3.26384	0.000527662	-3.26324	0.000553173														-3.23309	-1.55182			-3.26402	11.4282			20.95	815	20.95	879	20.95	557
	-3.26439	0.000627194	-3.26353	0.000467836	-3.26294	0.000536686														-3.23279	-1.40099			-3.26371	11.9547			20.96	804	20.96	901	20.96	554
	-3.26408	0.000613101	-3.26323	0.000463473	-3.26263	0.000542324														-3.23248	-1.37244			-3.26341	12.4157			20.97	777	20.97	931	20.97	546
	-3.26377	0.000612997	-3.26292	0.000506247	-3.26233	0.000544207														-3.23217	-1.57146			-3.2631	11.9819			20.98	744	20.98	944	20.98	547
	-3.26347	0.000680965	-3.26261	0.000496599	-3.26202	0.000543178														-3.23187	-1.73411			-3.2628	11.5455			20.99	755	20.99	970	20.99	548
	-3.26316	0.000707907	-3.26231	0.000502443	-3.26171	0.000526243														-3.23156	-1.78858			-3.26249	11.5411			21	773	21	976	21	557
	-3.26286	0.000654239	-3.262	0.000566178	-3.26141	0.000556379														-3.23126	-1.69209			-3.26219	11.8958			21.01	761	21.01	950	21.01	560
	-3.26255	0.000666854	-3.2617	0.000565909	-3.2611	0.000585414														-3.23095	-1.48796			-3.26188	11.6869			21.02	763	21.02	970	21.02	567
	-3.26225	0.000698154	-3.26139	0.000535154	-3.2608	0.000557561														-3.23065	-1.29264			-3.26158	10.9416			21.03	770	21.03	981	21.03	569
	-3.26194	0.000643615	-3.26109	0.00051974	-3.26049	0.000531258														-3.23034	-1.18313			-3.26127	10.8188			21.04	760	21.04	1005	21.04	546
	-3.26164	0.000634944	-3.26078	0.000494237	-3.26019	0.000563997														-3.23004	-1.06311			-3.26096	10.7488			21.05	743	21.05	1020	21.05	540
	-3.26133	0.000602761	-3.26048	0.000460461	-3.25988	0.000620787														-3.22973	-1.01149			-3.26066	10.533			21.06	749	21.06	971	21.06	523
	-3.26102	0.000549238	-3.26017	0.000468807	-3.25958	0.000636086														-3.22942	-1.05474			-3.26035	11.3269			21.07	760	21.07	917	21.07	528
	-3.26072	0.000524844	-3.25986	0.000460132	-3.25927	0.000611639														-3.22912	-1.1378			-3.26005	12.3913			21.08	764	21.08	873	21.08	553
	-3.26041	0.000562597	-3.25956	0.000452235	-3.25896	0.000597254														-3.22881	-1.1102			-3.25974	13.1523			21.09	769	21.09	817	21.09	545
	-3.26011	0.000587724	-3.25925	0.000480518	-3.25866	0.000549282														-3.22851	-1.27754			-3.25944	13.1506			21.1	739	21.1	769	21.1	525
	-3.2598	0.000633548	-3.25895	0.000481872	-3.25835	0.000506592														-3.2282	-1.13603			-3.25913	13.4633			21.11	697	21.11	756	21.11	533
	-3.2595	0.000640146	-3.25864	0.000453044	-3.25805	0.000474263														-3.2279	-1.03544			-3.25883	12.9428			21.12	719	21.12	750	21.12	548
	-3.25919	0.000636845	-3.25834	0.000436335	-3.25774	0.00045767														-3.22759	-1.17494			-3.25852	12.7825			21.13	737	21.13	714	21.13	525
	-3.25889	0.000635026	-3.25803	0.000434191	-3.25744	0.000491466														-3.22729	-1.5106			-3.25821	13.8737			21.14	740	21.14	674	21.14	495
	-3.25858	0.000606305	-3.25772	0.00045121	-3.25713	0.000520142														-3.22698	-1.63255			-3.25791	14.0975			21.15	743	21.15	675	21.15	508
	-3.25827	0.000572773	-3.25742	0.000483276	-3.25682	0.000529003														-3.22667	-1.83782			-3.2576	13.5584			21.16	736	21.16	673	21.16	558
	-3.25797	0.000585235	-3.25711	0.00051996	-3.25652	0.000524169														-3.22637	-2.20315			-3.2573	13.2506			21.17	729	21.17	684	21.17	570
	-3.25766	0.000616309	-3.25681	0.000487019	-3.25621	0.000489266														-3.22606	-2.43853			-3.25699	12.8086			21.18	717	21.18	673	21.18	542
	-3.25736	0.000668232	-3.2565	0.00046721	-3.25591	0.000432561														-3.22576	-2.67918			-3.25669	11.9563			21.19	725	21.19	651	21.19	556
	-3.25705	0.000708253	-3.2562	0.000438518	-3.2556	0.00041481														-3.22545	-2.5468			-3.25638	11.1497			21.2	731	21.2	657	21.2	586
	-3.25675	0.00075252	-3.25589	0.000402746	-3.2553	0.000464018														-3.22515	-2.32315			-3.25608	11.2326			21.21	712	21.21	651	21.21	591
	-3.25644	0.000799435	-3.25559	0.000429875	-3.25499	0.000497505														-3.22484	-2.3235			-3.25577	12.3879			21.22	714	21.22	656	21.22	586
	-3.25614	0.000760554	-3.25528	0.000461841	-3.25469	0.000455769														-3.22454	-2.32783			-3.25546	12.0077			21.23	739	21.23	676	21.23	586
	-3.25583	0.000714943	-3.25497	0.000448924	-3.25438	0.0004439														-3.22423	-2.34189			-3.25516	11.7741			21.24	759	21.24	663	21.24	587
	-3.25552	0.000720057	-3.25467	0.000395957	-3.25407	0.000438907														-3.22392	-2.26054			-3.25485	12.5507			21.25	741	21.25	638	21.25	600
	-3.25522	0.000716898	-3.25436	0.00039804	-3.25377	0.00046218														-3.22362	-2.07859			-3.25455	12.5905			21.26	753	21.26	646	21.26	578
	-3.25491	0.000718005	-3.25406	0.000415427	-3.25346	0.000495379														-3.22331	-1.83751			-3.25424	12.4754			21.27	750	21.27	663	21.27	579
	-3.25461	0.000712756	-3.25375	0.000400982	-3.25316	0.000497066														-3.22301	-1.61034			-3.25394	12.6802			21.28	734	21.28	634	21.28	606
	-3.2543	0.000681345	-3.25345	0.000413277	-3.25285	0.000493663														-3.2227	-1.46959			-3.25363	12.4838			21.29	721	21.29	623	21.29	601
	-3.254	0.000630325	-3.25314	0.000450232	-3.25255	0.000509152														-3.2224	-1.20378			-3.25333	12.3923			21.3	718	21.3	642	21.3	590
	-3.25369	0.000625439	-3.25284	0.000503846	-3.25224	0.000542284														-3.22209	-0.933684			-3.25302	12.9235			21.31	718	21.31	637	21.31	601
	-3.25338	0.00064265	-3.25253	0.000547673	-3.25194	0.000513003														-3.22179	-0.959477			-3.25271	13.0794			21.32	732	21.32	644	21.32	588
	-3.25308	0.000651133	-3.25222	0.000544436	-3.25163	0.000505853														-3.22148	-0.907404			-3.25241	12.2918			21.33	735	21.33	671	21.33	607
	-3.25277	0.000651256	-3.25192	0.000546446	-3.25132	0.000475248														-3.22117	-0.753724			-3.2521	11.1505			21.34	733	21.34	668	21.34	634
	-3.25247	0.000684218	-3.25161	0.000547184	-3.25102	0.000458338														-3.22087	-0.708636			-3.2518	10.6619			21.35	730	21.35	648	21.35	670
	-3.25216	0.000698636	-3.25131	0.000520454	-3.25071	0.000478437														-3.22056	-0.869484			-3.25149	10.6089			21.36	747	21.36	646	21.36	705
	-3.25186	0.000697978	-3.251	0.000529765	-3.25041	0.000521324														-3.22026	-1.23429			-3.25119	10.4807			21.37	771	21.37	663	21.37	712
	-3.25155	0.000675378	-3.2507	0.000543688	-3.2501	0.000568388														-3.21995	-1.68753			-3.25088	10.8125			21.38	748	21.38	669	21.38	741
	-3.25125	0.000632773	-3.25039	0.000530244	-3.2498	0.000566216														-3.21965	-1.94929			-3.25058	11.3364			21.39	740	21.39	672	21.39	786
	-3.25094	0.000579745	-3.25009	0.000557439	-3.24949	0.000513604														-3.21934	-1.86376			-3.25027	11.9373			21.4	749	21.4	669	21.4	791
	-3.25063	0.000542965	-3.24978	0.000575142	-3.24919	0.000484427														-3.21904	-1.93378			-3.24996	12.3708			21.41	749	21.41	655	21.41	758
	-3.25033	0.000568189	-3.24947	0.000572335	-3.24888	0.0004954														-3.21873	-1.71139			-3.24966	11.9207			21.42	745	21.42	672	21.42	719
	-3.25002	0.000610515	-3.24917	0.00056433	-3.24857	0.000487202														-3.21842	-1.39708			-3.24935	11.5716			21.43	724	21.43	663	21.43	697
	-3.24972	0.000624278	-3.24886	0.000543125	-3.24827	0.000461329														-3.21812	-1.5248			-3.24905	12.0655			21.44	713	21.44	634	21.44	692
	-3.24941	0.000592895	-3.24856	0.000556036	-3.24796	0.000461638														-3.21781	-1.55029			-3.24874	13.3826			21.45	732	21.45	669	21.45	672
	-3.24911	0.000574474	-3.24825	0.000555518	-3.24766	0.000498221														-3.21751	-1.21073			-3.24844	13.9217			21.46	754	21.46	695	21.46	646
	-3.2488	0.000604852	-3.24795	0.000548011	-3.24735	0.00049334														-3.2172	-0.982801			-3.24813	13.73			21.47	746	21.47	678	21.47	628
	-3.2485	0.000641277	-3.24764	0.000576883	-3.24705	0.000450548														-3.2169	-0.964027			-3.24783	13.3052			21.48	726	21.48	675	21.48	607
	-3.24819	0.000677991	-3.24734	0.000572727	-3.24674	0.000406028														-3.21659	-1.03864			-3.24752	12.8074			21.49	724	21.49	684	21.49	587
	-3.24788	0.000757172	-3.24703	0.00056099	-3.24644	0.00039429														-3.21629	-0.96012			-3.24721	12.3721			21.5	736	21.5	677	21.5	567
	-3.24758	0.000769525	-3.24672	0.000532743	-3.24613	0.000402394														-3.21598	-0.644455			-3.24691	11.7428			21.51	749	21.51	682	21.51	546
	-3.24727	0.000797547	-3.24642	0.000505939	-3.24582	0.000418512														-3.21567	-0.845613			-3.2466	11.0627			21.52	752	21.52	689	21.52	524
	-3.24697	0.000776459	-3.24611	0.000502956	-3.24552	0.000424788														-3.21537	-1.13831			-3.2463	10.4569			21.53	727	21.53	687	21.53	515
	-3.24666	0.000719968	-3.24581	0.00049809	-3.24521	0.000419446														-3.21506	-1.14086			-3.24599	10.6812			21.54	726	21.54	672	21.54	520
	-3.24636	0.000752411	-3.2455	0.000485492	-3.24491	0.000413982														-3.21476	-0.834339			-3.24569	11.5071			21.55	756	21.55	668	21.55	534
	-3.24605	0.000816271	-3.2452	0.000492731	-3.2446	0.000428556														-3.21445	-0.89946			-3.24538	12.1785			21.56	743	21.56	657	21.56	525
	-3.24575	0.000857706	-3.24489	0.000554207	-3.2443	0.00047447														-3.21415	-1.18817			-3.24508	12.3			21.57	724	21.57	661	21.57	520
	-3.24544	0.000822893	-3.24459	0.000602377	-3.24399	0.000481597														-3.21384	-1.36603			-3.24477	11.5751			21.58	727	21.58	664	21.58	523
	-3.24513	0.00076454	-3.24428	0.000627679	-3.24369	0.000489727														-3.21354	-1.18232			-3.24446	10.4038			21.59	736	21.59	658	21.59	509
	-3.24483	0.000730454	-3.24397	0.000607849	-3.24338	0.000486687														-3.21323	-0.996395			-3.24416	10.275			21.6	744	21.6	641	21.6	511
	-3.24452	0.000706263	-3.24367	0.000545106	-3.24307	0.000494365														-3.21292	-1.08014			-3.24385	11.0711			21.61	736	21.61	674	21.61	509
	-3.24422	0.00069196	-3.24336	0.000479235	-3.24277	0.000480643														-3.21262	-1.1132			-3.24355	11.3549			21.62	708	21.62	697	21.62	516
	-3.24391	0.000629413	-3.24306	0.000439133	-3.24246	0.000467611														-3.21231	-1.1283			-3.24324	10.9048			21.63	704	21.63	688	21.63	536
	-3.24361	0.000606349	-3.24275	0.000454986	-3.24216	0.000494														-3.21201	-0.932098			-3.24294	10.5271			21.64	693	21.64	674	21.64	538
	-3.2433	0.000650729	-3.24245	0.000488476	-3.24185	0.000484311														-3.2117	-0.742418			-3.24263	10.6388			21.65	697	21.65	686	21.65	542
	-3.243	0.000662904	-3.24214	0.000486861	-3.24155	0.000457062														-3.2114	-0.829316			-3.24233	11.5586			21.66	719	21.66	683	21.66	534
	-3.24269	0.000644505	-3.24184	0.000477879	-3.24124	0.000469571														-3.21109	-0.681977			-3.24202	12.8586			21.67	737	21.67	674	21.67	521
	-3.24238	0.000635904	-3.24153	0.000480152	-3.24094	0.000513144														-3.21078	-0.492898			-3.24171	13.256			21.68	716	21.68	681	21.68	504
	-3.24208	0.0006883	-3.24122	0.000447491	-3.24063	0.000546544														-3.21048	-0.243337			-3.24141	12.8472			21.69	707	21.69	662	21.69	494
	-3.24177	0.000749939	-3.24092	0.000399638	-3.24032	0.000558314														-3.21017	0.00940753			-3.2411	12.2462			21.7	728	21.7	659	21.7	499
	-3.24147	0.00073749	-3.24061	0.000417221	-3.24002	0.000573597														-3.20987	-0.0257512			-3.2408	11.8287			21.71	740	21.71	672	21.71	506
	-3.24116	0.000632585	-3.24031	0.000468757	-3.23971	0.000565166														-3.20956	-0.372022			-3.24049	11.1998			21.72	750	21.72	678	21.72	516
	-3.24086	0.000539883	-3.24	0.000515485	-3.23941	0.000550262														-3.20926	-0.507388			-3.24019	11.1795			21.73	773	21.73	680	21.73	515
	-3.24055	0.000558264	-3.2397	0.000512815	-3.2391	0.000550663														-3.20895	-0.591708			-3.23988	11.697			21.74	792	21.74	690	21.74	513
	-3.24025	0.000621228	-3.23939	0.000470128	-3.2388	0.000495068														-3.20865	-0.707825			-3.23958	11.8763			21.75	797	21.75	695	21.75	506
	-3.23994	0.000634779	-3.23909	0.000437284	-3.23849	0.00042752														-3.20834	-0.814023			-3.23927	12.1394			21.76	787	21.76	678	21.76	481
	-3.23963	0.000605169	-3.23878	0.000437719	-3.23819	0.000413433														-3.20803	-0.882441			-3.23896	11.989			21.77	779	21.77	678	21.77	475
	-3.23933	0.00062204	-3.23847	0.000487432	-3.23788	0.00046215														-3.20773	-0.928275			-3.23866	12.1964			21.78	776	21.78	686	21.78	490
	-3.23902	0.000631854	-3.23817	0.000496907	-3.23757	0.000489103														-3.20742	-0.913577			-3.23835	12.8881			21.79	788	21.79	681	21.79	495
	-3.23872	0.000626394	-3.23786	0.000478892	-3.23727	0.000557417														-3.20712	-0.830582			-3.23805	12.2619			21.8	808	21.8	682	21.8	506
	-3.23841	0.00064606	-3.23756	0.000481281	-3.23696	0.000628151														-3.20681	-0.899893			-3.23774	11.3973			21.81	806	21.81	676	21.81	512
	-3.23811	0.000661697	-3.23725	0.00047054	-3.23666	0.000605459														-3.20651	-0.921568			-3.23744	10.56			21.82	844	21.82	663	21.82	520
	-3.2378	0.000622435	-3.23695	0.000456249	-3.23635	0.000577057														-3.2062	-1.01012			-3.23713	10.4474			21.83	880	21.83	669	21.83	503
	-3.2375	0.000589587	-3.23664	0.000420375	-3.23605	0.000579794														-3.2059	-1.2002			-3.23683	11.5487			21.84	893	21.84	668	21.84	483
	-3.23719	0.000574652	-3.23634	0.000435638	-3.23574	0.000557476														-3.20559	-1.14374			-3.23652	11.9289			21.85	937	21.85	672	21.85	483
	-3.23688	0.00053573	-3.23603	0.000512165	-3.23544	0.000467291														-3.20528	-1.19685			-3.23621	12.1351			21.86	977	21.86	680	21.86	497
	-3.23658	0.000505259	-3.23572	0.00052889	-3.23513	0.000434233														-3.20498	-1.24756			-3.23591	13.0524			21.87	1032	21.87	684	21.87	500
	-3.23627	0.000435625	-3.23542	0.000504653	-3.23482	0.000440895														-3.20467	-1.15618			-3.2356	12.8257			21.88	1100	21.88	689	21.88	506
	-3.23597	0.00041623	-3.23511	0.000477465	-3.23452	0.000454894														-3.20437	-0.766381			-3.2353	12.6558			21.89	1142	21.89	702	21.89	514
	-3.23566	0.000497878	-3.23481	0.00044169	-3.23421	0.000424415														-3.20406	-0.726844			-3.23499	13.0902			21.9	1171	21.9	698	21.9	521
	-3.23536	0.000543727	-3.2345	0.000443386	-3.23391	0.000396404														-3.20376	-1.22938			-3.23469	12.8945			21.91	1193	21.91	693	21.91	532
	-3.23505	0.000557055	-3.2342	0.000417998	-3.2336	0.000391841														-3.20345	-1.20937			-3.23438	12.3146			21.92	1199	21.92	694	21.92	529
	-3.23475	0.000608476	-3.23389	0.000400563	-3.2333	0.000424011														-3.20315	-1.00128			-3.23408	10.9074			21.93	1201	21.93	704	21.93	505
	-3.23444	0.000634981	-3.23359	0.000406366	-3.23299	0.000441677														-3.20284	-1.01994			-3.23377	10.2419			21.94	1214	21.94	700	21.94	490
	-3.23413	0.000619976	-3.23328	0.000417534	-3.23269	0.000424823														-3.20253	-1.01823			-3.23346	11.1436			21.95	1206	21.95	710	21.95	484
	-3.23383	0.000616387	-3.23297	0.000475755	-3.23238	0.000428821														-3.20223	-1.22574			-3.23316	11.7974			21.96	1175	21.96	735	21.96	470
	-3.23352	0.00064018	-3.23267	0.000513783	-3.23207	0.000464407														-3.20192	-1.53193			-3.23285	12.0189			21.97	1172	21.97	738	21.97	471
	-3.23322	0.000644451	-3.23236	0.000531222	-3.23177	0.000493031														-3.20162	-1.50049			-3.23255	12.0222			21.98	1159	21.98	736	21.98	476
[truncated: 63,537 more rows]
[truncated: 11 more columns]
